# Supplementary material for: Gait analysis: An effective tool to mechanically monitor the bone regeneration of critical-sized defects in tissue engineering applications
Source: PLoS One. 2023 Dec 29;18(12):e0296510. doi: 10.1371/journal.pone.0296510 (PMC10756556; doi:10.1371/journal.pone.0296510)
Supplement: S1 File — OBJ of the geometry of the scaffold designed from CT scans of an intermediate 13-mm ovine metatarsal bone fragment. The specific modifications made to the scaffold for stability and regenerative response are included. (OBJ) [file pone.0296510.s002.obj]

# Aspose.3D Wavefront OBJ Exporter
# Copyright 2004-2023 Aspose Pty Ltd.
# File created: 12/18/2023 11:46:26

g obj_24512358

#
# object obj_24512358
#

v 33.570805 -34.471695 74.368286
v 33.573734 -34.476665 72.36829
v 33.57062 -34.44473 74.368225
v 33.573006 -34.422737 72.368164
v 33.569168 -34.39082 74.36809
v 33.570824 -34.36885 72.36803
v 33.56626 -34.336967 74.36795
v 33.567192 -34.315044 72.36789
v 33.561905 -34.28321 74.367805
v 33.56211 -34.261353 72.367744
v 33.5561 -34.229595 74.36767
v 33.55558 -34.207817 72.3676
v 33.548847 -34.17615 74.36752
v 33.54761 -34.154476 72.36746
v 33.54016 -34.122925 74.36738
v 33.538208 -34.10137 72.36731
v 33.53004 -34.06995 74.36723
v 33.527374 -34.048542 72.367165
v 33.518497 -34.01727 74.36708
v 33.51512 -33.99602 72.36702
v 33.505535 -33.96492 74.366936
v 33.501453 -33.94385 72.36687
v 33.49117 -33.912937 74.36678
v 33.48639 -33.892067 72.366714
v 33.475403 -33.861362 74.36663
v 33.46993 -33.840706 72.36656
v 33.458256 -33.81023 74.36648
v 33.452095 -33.78981 72.36641
v 33.439735 -33.75958 74.366325
v 33.43289 -33.739414 72.36626
v 33.419853 -33.709446 74.36617
v 33.41234 -33.689556 72.366104
v 33.39863 -33.659866 74.36602
v 33.390446 -33.640266 72.36595
v 33.376076 -33.610878 74.36587
v 33.367233 -33.591587 72.3658
v 33.352207 -33.562515 74.36571
v 33.342716 -33.54355 72.36564
v 33.327045 -33.514816 74.365555
v 33.316914 -33.496193 72.365486
v 33.300606 -33.467808 74.3654
v 33.289845 -33.449547 72.36533
v 33.27291 -33.42153 74.36524
v 33.261524 -33.40365 72.36517
v 33.243977 -33.376022 74.36509
v 33.23198 -33.358532 72.36502
v 33.213825 -33.331306 74.36494
v 33.20123 -33.314224 72.36486
v 33.18248 -33.28742 74.36478
v 33.169292 -33.270767 72.36471
v 33.14996 -33.244392 74.364624
v 33.1362 -33.228184 72.364555
v 33.116295 -33.202263 74.36447
v 33.101967 -33.18651 72.3644
v 33.081505 -33.161053 74.36432
v 33.066624 -33.14577 72.36425
v 33.045616 -33.120796 74.36417
v 33.030197 -33.106003 72.3641
v 33.008656 -33.08152 74.36401
v 32.99271 -33.06723 72.363945
v 32.97065 -33.04326 74.36386
v 32.954193 -33.029484 72.36379
v 32.931625 -33.006035 74.36371
v 32.91467 -32.992786 72.36365
v 32.891613 -32.969875 74.36356
v 32.874172 -32.957172 72.363495
v 32.85064 -32.934807 74.36342
v 32.83273 -32.92266 72.36335
v 32.808735 -32.900856 74.36327
v 32.79037 -32.88928 72.363205
v 32.76593 -32.86805 74.36313
v 32.747128 -32.85705 72.36306
v 32.722256 -32.83641 74.36298
v 32.70303 -32.826004 72.36292
v 32.677746 -32.805958 74.36285
v 32.65811 -32.796154 72.362785
v 32.632427 -32.77672 74.3627
v 32.612408 -32.767525 72.36264
v 32.58634 -32.74871 74.362564
v 32.565945 -32.740143 72.36251
v 32.539513 -32.721954 74.362434
v 32.51876 -32.71402 72.36237
v 32.49198 -32.696472 74.3623
v 32.470894 -32.689182 72.36224
v 32.443783 -32.67228 74.36217
v 32.42237 -32.66564 72.362114
v 32.394947 -32.649395 74.36204
v 32.37323 -32.643417 72.361984
v 32.345512 -32.627834 74.361916
v 32.32351 -32.622528 72.36186
v 32.295513 -32.607616 74.36179
v 32.273243 -32.602985 72.36174
v 32.244987 -32.588757 74.36167
v 32.22247 -32.584805 72.36162
v 32.193974 -32.571262 74.36155
v 32.171223 -32.568 72.3615
v 32.142506 -32.55515 74.361435
v 32.11954 -32.552586 72.36139
v 32.090622 -32.540432 74.36132
v 32.067463 -32.53857 72.361275
v 32.03836 -32.52712 74.36121
v 32.015026 -32.525963 72.36117
v 31.985758 -32.51522 74.36111
v 31.962269 -32.51477 72.36106
v 31.932854 -32.50474 74.36101
v 31.90923 -32.50501 72.36096
v 31.879686 -32.495697 74.3609
v 31.855944 -32.49668 72.36086
v 31.826294 -32.488087 74.36081
v 31.802456 -32.48979 72.36077
v 31.772717 -32.48192 74.36071
v 31.7488 -32.48435 72.36067
v 31.718992 -32.4772 74.36063
v 31.695017 -32.48035 72.36059
v 31.665161 -32.473927 74.360535
v 31.641146 -32.477806 72.360504
v 31.611261 -32.47211 74.36045
v 31.587225 -32.476715 72.36042
v 31.557331 -32.47175 74.360374
v 31.533295 -32.47708 72.360344
v 31.50341 -32.47284 74.3603
v 31.479395 -32.478897 72.36027
v 31.44954 -32.475384 74.36022
v 31.425562 -32.482166 72.3602
v 31.395756 -32.479378 74.36015
v 31.371838 -32.48689 72.36013
v 31.3421 -32.48482 74.36009
v 31.31826 -32.493057 72.36007
v 31.28861 -32.49171 74.36003
v 31.26487 -32.500664 72.36001
v 31.235327 -32.500042 74.35997
v 31.211702 -32.509712 72.359955
v 31.182287 -32.509804 74.35992
v 31.158798 -32.520187 72.3599
v 31.129528 -32.520992 74.35987
v 31.106195 -32.53209 72.359856
v 31.077091 -32.5336 74.359825
v 31.053934 -32.545403 72.35981
v 31.025013 -32.547615 74.35978
v 31.00205 -32.56012 72.35977
v 30.973333 -32.563034 74.35974
v 30.95058 -32.57623 72.35973
v 30.922087 -32.579838 74.35971
v 30.899567 -32.593723 72.3597
v 30.871311 -32.598015 74.35968
v 30.849041 -32.612587 72.35968
v 30.821045 -32.617558 74.35966
v 30.799042 -32.632805 72.35966
v 30.771324 -32.638447 74.359634
v 30.749607 -32.65436 72.359634
v 30.722185 -32.66067 74.35962
v 30.700771 -32.677246 72.35962
v 30.673662 -32.68421 74.359604
v 30.65257 -32.70144 72.35961
v 30.625792 -32.709053 74.3596
v 30.60504 -32.72692 72.359604
v 30.578608 -32.735172 74.3596
v 30.558214 -32.753677 72.359604
v 30.532146 -32.762558 74.3596
v 30.512125 -32.781685 72.359604
v 30.48644 -32.791183 74.3596
v 30.466808 -32.81093 72.35961
v 30.441523 -32.821033 74.359604
v 30.422298 -32.841377 72.35962
v 30.397427 -32.85208 74.35962
v 30.378624 -32.87302 72.359634
v 30.354181 -32.88431 74.359634
v 30.33582 -32.905827 72.35966
v 30.311823 -32.91769 74.35966
v 30.293913 -32.939777 72.35968
v 30.27038 -32.9522 74.35968
v 30.25294 -32.974842 72.3597
v 30.229881 -32.98782 74.35971
v 30.212925 -33.011 72.35973
v 30.19036 -33.024513 74.35974
v 30.1739 -33.048225 72.35977
v 30.15184 -33.06226 74.35978
v 30.135895 -33.08649 72.35981
v 30.114353 -33.101032 74.359825
v 30.098934 -33.125763 72.359856
v 30.077925 -33.140804 74.35987
v 30.063046 -33.16602 72.3599
v 30.042583 -33.18154 74.35992
v 30.028255 -33.20723 72.359955
v 30.00835 -33.223213 74.35997
v 29.994589 -33.249363 72.36001
v 29.975256 -33.265797 74.36003
v 29.96207 -33.29239 72.36007
v 29.943321 -33.309258 74.36009
v 29.930725 -33.336273 72.36013
v 29.912569 -33.35356 74.36015
v 29.900574 -33.38099 72.3602
v 29.883024 -33.398678 74.36022
v 29.871637 -33.426502 72.36027
v 29.854706 -33.444576 74.3603
v 29.84394 -33.47278 72.360344
v 29.827635 -33.491222 74.360374
v 29.817501 -33.519783 72.36042
v 29.801832 -33.53858 74.36045
v 29.79234 -33.567486 72.360504
v 29.777315 -33.586617 74.360535
v 29.768473 -33.61585 72.36059
v 29.754103 -33.635296 74.36063
v 29.745918 -33.664837 72.36068
v 29.73221 -33.684586 74.36071
v 29.724693 -33.714417 72.36077
v 29.711655 -33.734447 74.36081
v 29.704813 -33.76455 72.36086
v 29.692453 -33.784843 74.3609
v 29.68629 -33.8152 72.36096
v 29.674616 -33.83574 74.36101
v 29.669142 -33.866333 72.36106
v 29.658157 -33.887096 74.36111
v 29.653378 -33.917908 72.36117
v 29.64309 -33.93888 74.36121
v 29.63901 -33.96989 72.361275
v 29.629423 -33.99105 74.36132
v 29.626049 -34.02224 72.36139
v 29.61717 -34.04357 74.361435
v 29.614504 -34.07492 72.3615
v 29.606337 -34.096405 74.36155
v 29.604383 -34.127895 72.36162
v 29.596931 -34.14951 74.36167
v 29.595695 -34.18112 72.36174
v 29.588963 -34.202847 74.36179
v 29.588446 -34.234562 72.36186
v 29.582434 -34.256382 74.361916
v 29.58264 -34.28818 72.361984
v 29.57735 -34.310074 74.36204
v 29.578281 -34.341934 72.362114
v 29.573717 -34.363884 74.36217
v 29.575373 -34.395786 72.36224
v 29.571535 -34.41777 74.3623
v 29.57392 -34.4497 72.36237
v 29.570808 -34.471695 74.362434
v 29.57392 -34.50363 72.36251
v 29.571535 -34.525623 74.362564
v 29.575373 -34.55754 72.36264
v 29.573715 -34.57951 74.3627
v 29.57828 -34.611393 72.362785
v 29.577349 -34.633316 74.36285
v 29.582638 -34.66515 72.36292
v 29.582432 -34.687008 74.36298
v 29.588444 -34.718765 72.36306
v 29.58896 -34.740543 74.36313
v 29.595694 -34.77221 72.363205
v 29.59693 -34.79388 74.36327
v 29.604382 -34.825436 72.36335
v 29.606333 -34.84699 74.36342
v 29.6145 -34.878407 72.363495
v 29.617167 -34.89982 74.36356
v 29.626045 -34.931087 72.36365
v 29.629421 -34.95234 74.363716
v 29.639006 -34.98344 72.36379
v 29.643085 -35.00451 74.36386
v 29.653374 -35.035423 72.363945
v 29.658154 -35.056293 74.36401
v 29.669138 -35.086998 72.3641
v 29.67461 -35.10765 74.36417
v 29.686285 -35.13813 72.36425
v 29.692448 -35.15855 74.36432
v 29.704807 -35.18878 72.3644
v 29.71165 -35.208946 74.36447
v 29.724688 -35.238914 72.364555
v 29.732204 -35.258804 74.364624
v 29.745913 -35.288494 72.36471
v 29.754095 -35.308094 74.36478
v 29.768467 -35.337482 72.36487
v 29.777308 -35.356773 74.36494
v 29.792334 -35.385845 72.36502
v 29.801825 -35.40481 74.36509
v 29.817495 -35.433544 72.36517
v 29.827627 -35.452168 74.36524
v 29.843933 -35.480553 72.36533
v 29.854698 -35.498814 74.3654
v 29.87163 -35.52683 72.365486
v 29.883017 -35.544712 74.365555
v 29.900564 -35.57234 72.36564
v 29.912561 -35.58983 74.36571
v 29.930716 -35.617054 72.3658
v 29.943312 -35.634136 74.36587
v 29.96206 -35.660942 72.36595
v 29.975246 -35.677593 74.36602
v 29.99458 -35.703964 72.366104
v 30.008343 -35.720177 74.36617
v 30.028246 -35.746098 72.36626
v 30.042574 -35.761852 74.366325
v 30.063036 -35.787308 72.36642
v 30.077915 -35.80259 74.36648
v 30.098923 -35.827564 72.36657
v 30.114344 -35.842358 74.36663
v 30.135885 -35.86684 72.366714
v 30.15183 -35.88113 74.36678
v 30.173891 -35.9051 72.36687
v 30.19035 -35.918877 74.366936
v 30.212915 -35.942326 72.36702
v 30.229872 -35.955574 74.36708
v 30.252928 -35.978485 72.367165
v 30.270369 -35.991188 74.36723
v 30.293903 -36.013554 72.36732
v 30.311811 -36.0257 74.36738
v 30.335808 -36.0475 72.36746
v 30.35417 -36.059082 74.36752
v 30.378613 -36.08031 72.36761
v 30.397413 -36.09131 74.36767
v 30.422285 -36.11195 72.367744
v 30.441511 -36.122356 74.367805
v 30.466797 -36.142403 72.36789
v 30.486427 -36.152206 74.36795
v 30.512114 -36.171642 72.36803
v 30.532135 -36.180832 74.36809
v 30.5582 -36.19965 72.368164
v 30.578596 -36.208218 74.368225
v 30.605028 -36.226406 72.3683
v 30.625778 -36.23434 74.368355
v 30.652557 -36.25189 72.36843
v 30.673649 -36.25918 74.368484
v 30.70076 -36.27608 72.36856
v 30.722172 -36.28272 74.368614
v 30.749594 -36.298965 72.36869
v 30.77131 -36.304943 74.368744
v 30.799028 -36.320526 72.36881
v 30.821032 -36.325832 74.368866
v 30.849028 -36.340744 72.36894
v 30.871298 -36.345375 74.36899
v 30.899551 -36.359604 72.36906
v 30.922073 -36.363556 74.36911
v 30.950567 -36.377098 72.36918
v 30.973318 -36.38036 74.369225
v 31.002035 -36.39321 72.36929
v 31.025 -36.395775 74.36934
v 31.05392 -36.40793 72.36941
v 31.077078 -36.40979 74.36945
v 31.106182 -36.42124 72.369514
v 31.129515 -36.422398 74.36956
v 31.158783 -36.43314 72.36962
v 31.182272 -36.43359 74.36967
v 31.211687 -36.44362 72.36973
v 31.235312 -36.44335 74.36977
v 31.264854 -36.452663 72.36983
v 31.288597 -36.45168 74.369865
v 31.318247 -36.460274 72.36993
v 31.342087 -36.45857 74.369965
v 31.371824 -36.466442 72.37002
v 31.395742 -36.464012 74.370056
v 31.425549 -36.47116 72.37011
v 31.449524 -36.46801 74.37014
v 31.47938 -36.47443 72.37019
v 31.503395 -36.470554 74.37023
v 31.533281 -36.47625 72.37028
v 31.557316 -36.471645 74.37031
v 31.58721 -36.476612 72.37036
v 31.611246 -36.47128 74.370384
v 31.64113 -36.47552 72.37044
v 31.665146 -36.469463 74.37046
v 31.695002 -36.472977 72.37051
v 31.718979 -36.466194 74.37053
v 31.748785 -36.468983 72.370575
v 31.772703 -36.46147 74.3706
v 31.80244 -36.46354 72.37064
v 31.82628 -36.455303 74.37067
v 31.85593 -36.45665 72.370705
v 31.879671 -36.447697 74.37072
v 31.909214 -36.44832 72.37076
v 31.932838 -36.43865 74.37078
v 31.962255 -36.438557 72.37081
v 31.985743 -36.428173 74.37083
v 32.01501 -36.42737 72.370865
v 32.038345 -36.41627 74.37088
v 32.067448 -36.41476 72.37091
v 32.090607 -36.402958 74.37092
v 32.119526 -36.40074 72.37095
v 32.14249 -36.38824 74.37096
v 32.171207 -36.385326 72.37099
v 32.19396 -36.372128 74.370995
v 32.222454 -36.368523 72.37102
v 32.244976 -36.354637 74.371025
v 32.27323 -36.350346 72.37105
v 32.2955 -36.335773 74.371056
v 32.323498 -36.330803 72.37107
v 32.345497 -36.315556 74.37108
v 32.37322 -36.30991 72.37109
v 32.39493 -36.293995 74.37109
v 32.422356 -36.28769 72.37111
v 32.443768 -36.271114 74.37111
v 32.47088 -36.26415 72.371124
v 32.49197 -36.24692 74.37112
v 32.51875 -36.239307 72.37113
v 32.5395 -36.22144 74.371124
v 32.565933 -36.21319 72.37114
v 32.586327 -36.194683 74.37113
v 32.612392 -36.185802 72.37114
v 32.632416 -36.166676 74.371124
v 32.6581 -36.157177 72.37113
v 32.67773 -36.137432 74.37112
v 32.70302 -36.127327 72.371124
v 32.722244 -36.106983 74.37111
v 32.747116 -36.096275 72.37111
v 32.76592 -36.07534 74.37109
v 32.79036 -36.06405 72.37109
v 32.808723 -36.042534 74.37108
v 32.832718 -36.03067 72.37107
v 32.850628 -36.008583 74.371056
v 32.87416 -35.99616 72.37105
v 32.8916 -35.97352 74.371025
v 32.914658 -35.96054 72.37102
v 32.931614 -35.93736 74.370995
v 32.95418 -35.923847 72.37099
v 32.97064 -35.900135 74.37096
v 32.992702 -35.886097 72.37095
v 33.008648 -35.86187 74.37092
v 33.03019 -35.847324 72.37091
v 33.04561 -35.822598 74.37088
v 33.066616 -35.807556 72.370865
v 33.081497 -35.782337 74.37083
v 33.10196 -35.76682 72.37081
v 33.116287 -35.74113 74.37078
v 33.13619 -35.725147 72.37076
v 33.149952 -35.698997 74.37072
v 33.169285 -35.682564 72.370705
v 33.182472 -35.65597 74.37067
v 33.20122 -35.639103 72.37064
v 33.213818 -35.612087 74.3706
v 33.23197 -35.5948 72.370575
v 33.24397 -35.56737 74.37053
v 33.261517 -35.54968 72.37051
v 33.272903 -35.52186 74.37046
v 33.289837 -35.503784 72.37043
v 33.300602 -35.475582 74.370384
v 33.316906 -35.457138 72.37035
v 33.327038 -35.428577 74.37031
v 33.34271 -35.40978 72.37028
v 33.352203 -35.380875 74.37023
v 33.367226 -35.361744 72.37019
v 33.37607 -35.33251 74.37014
v 33.390438 -35.313065 72.37011
v 33.398624 -35.283524 74.370056
v 33.41233 -35.263775 72.37002
v 33.41985 -35.233944 74.369965
v 33.432884 -35.213913 72.36993
v 33.439728 -35.18381 74.369865
v 33.452087 -35.163517 72.36983
v 33.458252 -35.13316 74.36977
v 33.469925 -35.11262 72.36973
v 33.4754 -35.082027 74.36967
v 33.486385 -35.061264 72.36962
v 33.491165 -35.030453 74.36956
v 33.50145 -35.00948 72.369514
v 33.50553 -34.97847 74.36945
v 33.515118 -34.95731 72.36941
v 33.518494 -34.92612 74.36934
v 33.52737 -34.90479 72.36929
v 33.530037 -34.87344 74.369225
v 33.538204 -34.851955 72.36918
v 33.540157 -34.820465 74.36911
v 33.54761 -34.79885 72.36906
v 33.548847 -34.76724 74.36899
v 33.55558 -34.74551 72.36894
v 33.556095 -34.7138 74.368866
v 33.562107 -34.69198 72.36881
v 33.5619 -34.66018 74.368744
v 33.567192 -34.638287 72.36869
v 33.56626 -34.606426 74.368614
v 33.570824 -34.584476 72.36856
v 33.569168 -34.552574 74.368484
v 33.573006 -34.53059 72.36843
v 33.57062 -34.49866 74.368355
v 29.119196 -35.140186 87.36349
v 29.127981 -35.155094 81.36351
v 29.119377 -35.113224 87.36342
v 29.128708 -35.10117 81.36338
v 29.120832 -35.05931 87.36329
v 29.130888 -35.047283 81.36325
v 29.12374 -35.00546 87.36316
v 29.134521 -34.993473 81.36312
v 29.128098 -34.951702 87.36303
v 29.139605 -34.93978 81.36299
v 29.133904 -34.898087 87.36291
v 29.146133 -34.886246 81.36287
v 29.141153 -34.844643 87.362785
v 29.154104 -34.83291 81.36275
v 29.149841 -34.791416 87.36266
v 29.163507 -34.779804 81.36263
v 29.159962 -34.738445 87.36255
v 29.174341 -34.72697 81.36252
v 29.171507 -34.685764 87.362434
v 29.186596 -34.67445 81.362404
v 29.184467 -34.63341 87.36232
v 29.200262 -34.62228 81.36229
v 29.198835 -34.581432 87.36221
v 29.21533 -34.570496 81.36219
v 29.2146 -34.529854 87.36211
v 29.231787 -34.51914 81.36208
v 29.231749 -34.47872 87.36201
v 29.249624 -34.468243 81.361984
v 29.25027 -34.428074 87.36191
v 29.268827 -34.417847 81.361885
v 29.270151 -34.377937 87.36182
v 29.289383 -34.367985 81.36179
v 29.291376 -34.32836 87.361725
v 29.311274 -34.318695 81.3617
v 29.31393 -34.279373 87.36163
v 29.334486 -34.270016 81.36162
v 29.337797 -34.23101 87.36155
v 29.359003 -34.22198 81.361534
v 29.36296 -34.183308 87.361465
v 29.384806 -34.17462 81.36145
v 29.3894 -34.136303 87.36139
v 29.411877 -34.127975 81.361374
v 29.417097 -34.090027 87.36131
v 29.440195 -34.082077 81.361305
v 29.446032 -34.044514 87.361244
v 29.469742 -34.03696 81.36124
v 29.476183 -33.999798 87.361176
v 29.500492 -33.992657 81.36117
v 29.507528 -33.955914 87.361115
v 29.532429 -33.949196 81.36111
v 29.540047 -33.912888 87.36105
v 29.565523 -33.906612 81.36105
v 29.573713 -33.870754 87.361
v 29.599754 -33.86494 81.361
v 29.608503 -33.829544 87.36095
v 29.635098 -33.824203 81.36095
v 29.644392 -33.789288 87.3609
v 29.671526 -33.78443 81.3609
v 29.681353 -33.750015 87.360855
v 29.709013 -33.745663 81.36086
v 29.71936 -33.71175 87.36082
v 29.747532 -33.707912 81.360825
v 29.758385 -33.674526 87.36078
v 29.787054 -33.67122 81.36079
v 29.798397 -33.638367 87.36075
v 29.827553 -33.6356 81.36076
v 29.839373 -33.6033 87.360725
v 29.868996 -33.60109 81.36073
v 29.881277 -33.56935 87.3607
v 29.911354 -33.56771 81.36072
v 29.924082 -33.536545 87.36068
v 29.954597 -33.53548 81.360695
v 29.967756 -33.5049 87.360664
v 29.998693 -33.504433 81.36069
v 30.012268 -33.47445 87.36066
v 30.043612 -33.474583 81.36068
v 30.057585 -33.44521 87.36065
v 30.08932 -33.445957 81.36067
v 30.103672 -33.417202 87.36065
v 30.13578 -33.41857 81.36067
v 30.1505 -33.390446 87.36065
v 30.182964 -33.392452 81.36068
v 30.19803 -33.364964 87.36066
v 30.230833 -33.36761 81.36069
v 30.246231 -33.34077 87.360664
v 30.279356 -33.34407 81.360695
v 30.295067 -33.317886 87.36068
v 30.328497 -33.321846 81.36072
v 30.344501 -33.29633 87.3607
v 30.378218 -33.300957 81.36073
v 30.394499 -33.27611 87.360725
v 30.428484 -33.281414 81.36076
v 30.445024 -33.257248 87.36075
v 30.479258 -33.263237 81.36079
v 30.49604 -33.239754 87.36078
v 30.530504 -33.246433 81.360825
v 30.547508 -33.223644 87.36082
v 30.582186 -33.231014 81.36086
v 30.599392 -33.208927 87.360855
v 30.634264 -33.217 81.3609
v 30.651655 -33.19561 87.3609
v 30.6867 -33.20439 81.36095
v 30.704256 -33.183712 87.36095
v 30.739458 -33.193203 81.36099
v 30.75716 -33.173237 87.361
v 30.7925 -33.18344 81.361046
v 30.810328 -33.16419 87.36105
v 30.845783 -33.17511 81.36111
v 30.86372 -33.156578 87.361115
v 30.899273 -33.16822 81.36117
v 30.917297 -33.150414 87.361176
v 30.952929 -33.162777 81.36124
v 30.971022 -33.14569 87.361244
v 31.006712 -33.158783 81.361305
v 31.024853 -33.14242 87.36131
v 31.060583 -33.15624 81.361374
v 31.078754 -33.140602 87.36139
v 31.114502 -33.155148 81.36145
v 31.132683 -33.14024 87.361465
v 31.168432 -33.15551 81.361534
v 31.186604 -33.14133 87.36155
v 31.222334 -33.15733 81.36161
v 31.240475 -33.143875 87.36163
v 31.276165 -33.1606 81.3617
v 31.294258 -33.14787 87.36172
v 31.32989 -33.165318 81.36179
v 31.347914 -33.153316 87.36182
v 31.383467 -33.171486 81.361885
v 31.401403 -33.160206 87.36191
v 31.43686 -33.179096 81.361984
v 31.454687 -33.168533 87.36201
v 31.490025 -33.18814 81.36208
v 31.507727 -33.178295 87.36211
v 31.542929 -33.19862 81.36218
v 31.560486 -33.189484 87.36221
v 31.595531 -33.210518 81.36229
v 31.612923 -33.20209 87.36232
v 31.647793 -33.22383 81.362404
v 31.664999 -33.21611 87.362434
v 31.699677 -33.23855 81.36252
v 31.71668 -33.231525 87.36255
v 31.751146 -33.25466 81.36263
v 31.767927 -33.24833 87.36266
v 31.80216 -33.272156 81.36275
v 31.818703 -33.26651 87.362785
v 31.852686 -33.291016 81.36287
v 31.868967 -33.28605 87.36291
v 31.902683 -33.311234 81.36299
v 31.91869 -33.306942 87.36303
v 31.952118 -33.332794 81.36312
v 31.967829 -33.329163 87.36316
v 32.000954 -33.35568 81.36325
v 32.01635 -33.352703 87.36329
v 32.049156 -33.37987 81.36338
v 32.06422 -33.377544 87.36342
v 32.096687 -33.405354 81.36351
v 32.111404 -33.403667 87.363556
v 32.143513 -33.43211 81.36365
v 32.157864 -33.43105 87.363686
v 32.189598 -33.460117 81.363785
v 32.20357 -33.45968 87.36383
v 32.234917 -33.489357 81.36392
v 32.24849 -33.489525 87.36397
v 32.279427 -33.51981 81.36406
v 32.292587 -33.520576 87.364105
v 32.3231 -33.55145 81.364204
v 32.33583 -33.552803 87.36425
v 32.365906 -33.58426 81.36435
v 32.37819 -33.586185 87.364395
v 32.40781 -33.618206 81.364494
v 32.419632 -33.620697 87.36454
v 32.448784 -33.653275 81.36464
v 32.46013 -33.65631 87.36469
v 32.4888 -33.689434 81.36479
v 32.49965 -33.69301 87.36484
v 32.52782 -33.726658 81.36494
v 32.53817 -33.730755 87.36499
v 32.56583 -33.76492 81.36509
v 32.575657 -33.769527 87.36514
v 32.60279 -33.804195 81.36524
v 32.612083 -33.809296 87.365295
v 32.63868 -33.84445 81.365395
v 32.647427 -33.850033 87.36545
v 32.673466 -33.885662 81.36555
v 32.681656 -33.89171 87.3656
v 32.707134 -33.927795 81.3657
v 32.714752 -33.934288 87.36575
v 32.73965 -33.970818 81.36586
v 32.74669 -33.97775 87.365906
v 32.770996 -34.014706 81.36601
v 32.77744 -34.022053 87.366066
v 32.801147 -34.05942 81.366165
v 32.806984 -34.067173 87.36622
v 32.830082 -34.10493 81.366325
v 32.8353 -34.11307 87.36638
v 32.85778 -34.151207 81.36648
v 32.862373 -34.159714 87.36653
v 32.88422 -34.198215 81.36663
v 32.888176 -34.207073 87.366684
v 32.90938 -34.245914 81.36679
v 32.912693 -34.255108 87.366844
v 32.933247 -34.294277 81.36694
v 32.935905 -34.30379 87.367
v 32.9558 -34.343266 81.367096
v 32.957794 -34.353077 87.36715
v 32.977024 -34.392845 81.367256
v 32.978348 -34.40294 87.3673
v 32.996906 -34.442978 81.36741
v 32.99755 -34.453335 87.367455
v 33.015427 -34.49363 81.36756
v 33.01539 -34.50423 87.36761
v 33.032578 -34.54476 81.367714
v 33.031845 -34.55559 87.36776
v 33.04834 -34.596336 81.36787
v 33.046913 -34.607372 87.36791
v 33.062706 -34.64832 81.36801
v 33.060577 -34.659546 87.368065
v 33.07567 -34.700672 81.368164
v 33.072834 -34.712067 87.36821
v 33.08721 -34.753353 81.36831
v 33.083668 -34.764896 87.368355
v 33.097332 -34.806324 81.368454
v 33.09307 -34.818 87.36851
v 33.10602 -34.85955 81.3686
v 33.10104 -34.87134 87.368645
v 33.11327 -34.912994 81.368744
v 33.107567 -34.924877 87.36879
v 33.119076 -34.96661 81.36889
v 33.11265 -34.978565 87.368935
v 33.123432 -35.020367 81.369026
v 33.116283 -35.032375 87.36907
v 33.12634 -35.07422 81.36916
v 33.118465 -35.08626 87.36921
v 33.127796 -35.128128 81.3693
v 33.11919 -35.140186 87.36934
v 33.127796 -35.18206 81.36944
v 33.118465 -35.194115 87.36948
v 33.12634 -35.235973 81.36957
v 33.116283 -35.248 87.369606
v 33.123432 -35.289825 81.3697
v 33.112648 -35.30181 87.369736
v 33.119076 -35.34358 81.36982
v 33.107567 -35.3555 87.36986
v 33.113266 -35.397198 81.36995
v 33.101036 -35.409035 87.36999
v 33.106018 -35.450638 81.37007
v 33.093067 -35.462376 87.3701
v 33.09733 -35.503864 81.370186
v 33.083664 -35.51548 87.370224
v 33.087208 -35.55684 81.37031
v 33.07283 -35.56831 87.37034
v 33.075665 -35.60952 81.37042
v 33.060577 -35.62083 87.37045
v 33.062702 -35.66187 81.37053
v 33.04691 -35.673004 87.37056
v 33.048336 -35.713852 81.370636
v 33.03184 -35.724785 87.37067
v 33.03257 -35.765427 81.37074
v 33.015385 -35.776146 87.37077
v 33.015423 -35.81656 81.37085
v 32.997547 -35.82704 87.37087
v 32.996902 -35.86721 81.37095
v 32.978344 -35.877438 87.37097
v 32.97702 -35.917343 81.37104
v 32.95779 -35.9273 87.37106
v 32.955795 -35.966923 81.37113
v 32.935898 -35.976585 87.371155
v 32.93324 -36.01591 81.37122
v 32.912685 -36.02527 87.37124
v 32.909374 -36.064274 81.37131
v 32.88817 -36.073303 87.37132
v 32.884212 -36.111977 81.37139
v 32.862366 -36.120663 87.3714
v 32.857773 -36.15898 81.37147
v 32.835293 -36.167305 87.371475
v 32.830074 -36.205257 81.371544
v 32.806976 -36.213203 87.37155
v 32.80114 -36.25077 81.37161
v 32.77743 -36.258324 87.37162
v 32.77099 -36.295486 81.37168
v 32.746677 -36.302628 87.37169
v 32.739643 -36.33937 81.37174
v 32.714745 -36.34609 87.37175
v 32.707123 -36.382397 81.3718
v 32.68165 -36.388668 87.3718
v 32.67346 -36.42453 81.37186
v 32.647415 -36.430344 87.37186
v 32.638668 -36.46574 81.37191
v 32.612076 -36.47108 87.37191
v 32.60278 -36.505997 81.371956
v 32.575645 -36.51085 87.371956
v 32.56582 -36.54527 81.372
v 32.53816 -36.54962 87.371994
v 32.527813 -36.583534 81.37204
v 32.49964 -36.587368 87.37203
v 32.48879 -36.620758 81.37207
v 32.460117 -36.624065 87.37206
v 32.448772 -36.656918 81.3721
v 32.41962 -36.65968 87.37209
v 32.4078 -36.691982 81.37213
v 32.378178 -36.69419 87.372116
v 32.365894 -36.725933 81.372154
v 32.33582 -36.727573 87.37214
v 32.32309 -36.75874 81.37218
v 32.292572 -36.7598 87.372154
v 32.279415 -36.790382 81.372185
v 32.248478 -36.79085 87.37217
v 32.234905 -36.82083 81.3722
v 32.20356 -36.820698 87.37218
v 32.189587 -36.850075 81.37221
v 32.157852 -36.849327 87.372185
v 32.1435 -36.878082 81.37221
v 32.111393 -36.87671 87.372185
v 32.096672 -36.90484 81.37221
v 32.06421 -36.902832 87.37218
v 32.04914 -36.93032 81.3722
v 32.01634 -36.927673 87.37217
v 32.000942 -36.954514 81.372185
v 31.967815 -36.951214 87.372154
v 31.952105 -36.977398 81.37218
v 31.918676 -36.973434 87.37214
v 31.90267 -36.998955 81.372154
v 31.868954 -36.994324 87.372116
v 31.852673 -37.019173 81.37213
v 31.818687 -37.013866 87.37209
v 31.802147 -37.038036 81.3721
v 31.767914 -37.032047 87.37206
v 31.751131 -37.055527 81.37207
v 31.716667 -37.04885 87.37203
v 31.699663 -37.07164 81.37204
v 31.664986 -37.064266 87.371994
v 31.64778 -37.086357 81.372
v 31.612907 -37.078285 87.371956
v 31.595516 -37.09967 81.371956
v 31.56047 -37.090893 87.37191
v 31.542915 -37.111572 81.37191
v 31.507713 -37.10208 87.37186
v 31.490011 -37.122047 81.37186
v 31.454674 -37.111843 87.3718
v 31.436844 -37.131096 81.3718
v 31.401388 -37.12017 87.37175
v 31.383451 -37.138702 81.37174
v 31.347898 -37.12706 87.37169
v 31.329874 -37.14487 81.37168
v 31.294243 -37.132507 87.37162
v 31.27615 -37.149593 81.37161
v 31.240461 -37.1365 87.37155
v 31.222319 -37.152863 81.371544
v 31.18659 -37.139046 87.37148
v 31.168417 -37.15468 81.37147
v 31.13267 -37.140137 87.37141
v 31.114489 -37.155045 81.37139
v 31.07874 -37.139774 87.37132
v 31.060568 -37.153954 81.37131
v 31.02484 -37.137955 87.37124
v 31.006697 -37.15141 81.37122
v 30.971006 -37.134686 87.371155
v 30.952913 -37.14741 81.37113
v 30.917282 -37.129963 87.37106
v 30.899258 -37.141968 81.37104
v 30.863705 -37.1238 87.37097
v 30.845768 -37.13508 81.37095
v 30.810314 -37.116188 87.37087
v 30.792484 -37.12675 81.37085
v 30.757147 -37.10714 87.37077
v 30.739445 -37.11699 81.37074
v 30.704243 -37.096664 87.37067
v 30.686686 -37.105797 81.370636
v 30.65164 -37.084766 87.37056
v 30.634249 -37.09319 81.37053
v 30.599379 -37.07145 87.37045
v 30.582172 -37.079174 81.37042
v 30.547495 -37.056732 87.37034
v 30.53049 -37.06376 81.37031
v 30.496025 -37.040623 87.370224
v 30.479244 -37.046955 81.37019
v 30.445011 -37.02313 87.3701
v 30.42847 -37.028774 81.37007
v 30.394485 -37.004265 87.36999
v 30.378204 -37.00923 81.36995
v 30.344488 -36.984047 87.36986
v 30.328484 -36.988342 81.36982
v 30.295053 -36.96249 87.369736
v 30.279343 -36.966118 81.3697
v 30.246218 -36.939606 87.369606
v 30.230822 -36.942577 81.36957
v 30.198017 -36.915413 87.36948
v 30.182951 -36.91774 81.36944
v 30.150486 -36.88993 87.36935
v 30.135767 -36.891617 81.3693
v 30.103659 -36.863174 87.36921
v 30.089306 -36.86423 81.36916
v 30.057571 -36.835167 87.36907
v 30.0436 -36.835606 81.369026
v 30.012255 -36.805927 87.368935
v 29.998682 -36.805756 81.36889
v 29.967745 -36.775475 87.36879
v 29.954586 -36.774708 81.368744
v 29.92407 -36.74383 87.36865
v 29.911343 -36.74248 81.3686
v 29.881266 -36.711025 87.36851
v 29.868984 -36.7091 81.368454
v 29.839361 -36.67708 87.36836
v 29.827541 -36.674587 81.36831
v 29.798388 -36.64201 87.36821
v 29.787043 -36.638973 81.368164
v 29.758373 -36.60585 87.368065
v 29.74752 -36.602276 81.36801
v 29.719349 -36.568626 87.36791
v 29.709002 -36.56453 81.36787
v 29.681343 -36.53036 87.36776
v 29.671515 -36.525757 81.367714
v 29.644382 -36.49109 87.367615
v 29.635088 -36.48599 81.36756
v 29.608494 -36.450832 87.36746
v 29.599745 -36.44525 81.36741
v 29.573704 -36.409622 87.3673
v 29.565514 -36.403576 81.367256
v 29.54004 -36.36749 87.36715
v 29.53242 -36.360992 81.367096
v 29.50752 -36.324463 87.367
v 29.500484 -36.317535 81.36694
v 29.476175 -36.28058 87.366844
v 29.469734 -36.273228 81.36679
v 29.446024 -36.235863 87.366684
v 29.440187 -36.22811 81.36663
v 29.41709 -36.19035 87.36653
v 29.41187 -36.182213 81.36648
v 29.389393 -36.144073 87.36638
v 29.3848 -36.135567 81.366325
v 29.362953 -36.09707 87.36622
v 29.358997 -36.08821 81.366165
v 29.337791 -36.049366 87.366066
v 29.33448 -36.040173 81.36601
v 29.313925 -36.001003 87.36591
v 29.311268 -35.991493 81.36586
v 29.29137 -35.952015 87.36575
v 29.289377 -35.942204 81.3657
v 29.270145 -35.90244 87.3656
v 29.268822 -35.892345 81.36555
v 29.250265 -35.852303 87.36545
v 29.249619 -35.84195 81.365395
v 29.231745 -35.801655 87.365295
v 29.231783 -35.79105 81.36524
v 29.214596 -35.750523 87.36514
v 29.215324 -35.739693 81.36509
v 29.198832 -35.698944 87.36499
v 29.200258 -35.68791 81.36494
v 29.184464 -35.646965 87.36484
v 29.186592 -35.63574 81.36479
v 29.171503 -35.594612 87.36469
v 29.17434 -35.583218 81.36464
v 29.15996 -35.54193 87.36454
v 29.163506 -35.530388 81.364494
v 29.14984 -35.48896 87.364395
v 29.1541 -35.47728 81.36435
v 29.141151 -35.435734 87.36425
v 29.146132 -35.423943 81.364204
v 29.133902 -35.38229 87.36411
v 29.139603 -35.370407 81.36406
v 29.128096 -35.328674 87.36397
v 29.134521 -35.316715 81.36392
v 29.123737 -35.274918 87.36383
v 29.130888 -35.26291 81.363785
v 29.12083 -35.221066 87.363686
v 29.128708 -35.209023 81.36365
v 29.119377 -35.167152 87.363556
v 25.230793 -34.89911 74.35714
v 25.226032 -34.867462 74.357056
v 25.22234 -34.842655 74.35699
v 25.211885 -34.765553 74.35678
v 25.203665 -34.70144 74.356606
v 25.252853 -35.041862 74.35753
v 25.250622 -35.025795 74.35748
v 25.238552 -34.950703 74.35728
v 25.2329 -34.913124 74.35718
v 25.261341 -35.10365 74.35769
v 25.26766 -35.14966 74.35782
v 25.273258 -35.19805 74.35795
v 25.27491 -35.213448 74.35799
v 25.276403 -35.227356 74.358025
v 25.286451 -35.365726 74.35838
v 25.28566 -35.34979 74.35834
v 25.283957 -35.31555 74.35825
v 25.282305 -35.282337 74.35817
v 25.280436 -35.26493 74.35812
v 25.278687 -35.24863 74.35808
v 25.288754 -35.41201 74.3585
v 25.29256 -35.483963 74.35868
v 25.297192 -35.560337 74.35888
v 25.345163 -35.9681 74.35996
v 25.332722 -35.906464 74.359795
v 25.3417 -35.954567 74.359924
v 25.365328 -36.05718 74.360214
v 25.385735 -36.165127 74.36051
v 25.37147 -36.089172 74.360306
v 25.39027 -36.197464 74.360596
v 25.405071 -36.311123 74.3609
v 25.403631 -36.29713 74.36086
v 25.400656 -36.271492 74.3608
v 25.398376 -36.255245 74.360756
v 25.395226 -36.232777 74.360695
v 25.407986 -36.33941 74.36098
v 25.483574 -36.75211 74.362114
v 25.471895 -36.70482 74.36198
v 25.466717 -36.68385 74.361916
v 25.412148 -36.379814 74.361084
v 25.48632 -36.763123 74.362144
v 25.488035 -36.770374 74.36217
v 25.519129 -36.91861 74.36258
v 25.532846 -36.978893 74.36275
v 25.597685 -37.228928 74.363464
v 25.605858 -37.25437 74.36354
v 25.61893 -37.29433 74.363655
v 25.63923 -37.353508 74.36384
v 25.680689 -37.468956 74.36418
v 25.736788 -37.603363 74.3646
v 25.702393 -37.525158 74.36436
v 25.760904 -37.657482 74.36477
v 25.807285 -37.759914 74.36509
v 25.819786 -37.7866 74.36517
v 25.921677 -37.996517 74.365845
v 25.914621 -37.98221 74.3658
v 25.908268 -37.969322 74.36576
v 25.889936 -37.932137 74.36564
v 25.875273 -37.902355 74.36555
v 25.839169 -37.82797 74.36531
v 25.831013 -37.810562 74.36525
v 26.037086 -38.221764 74.36658
v 26.028238 -38.204735 74.36652
v 26.003817 -38.157738 74.36637
v 25.989445 -38.1303 74.36628
v 25.932676 -38.018833 74.36592
v 26.0456 -38.23815 74.36663
v 26.079119 -38.300133 74.36683
v 26.085743 -38.312336 74.366875
v 26.377846 -38.799976 74.36851
v 26.301022 -38.67972 74.3681
v 26.289343 -38.66093 74.368034
v 29.665619 -40.968513 74.378716
v 29.793114 -40.970284 74.37891
v 30.470274 -40.97762 74.37991
v 30.45087 -40.977245 74.37988
v 30.42069 -40.97666 74.37984
v 30.397034 -40.9762 74.3798
v 30.371347 -40.975704 74.37976
v 30.255005 -40.97518 74.37959
v 30.957207 -40.99416 74.38067
v 30.928116 -40.99264 74.38062
v 30.851433 -40.989212 74.3805
v 30.780436 -40.986034 74.38039
v 30.7617 -40.985413 74.380356
v 30.726992 -40.984093 74.3803
v 30.67555 -40.982136 74.380226
v 30.621918 -40.98078 74.38014
v 30.59186 -40.980022 74.3801
v 30.987747 -40.995754 74.380714
v 31.093801 -41.00124 74.38088
v 32.835876 -41.034344 74.383514
v 32.893764 -41.032852 74.3836
v 38.095257 -36.696503 74.38044
v 38.14304 -36.527405 74.38009
v 38.162674 -36.44937 74.37993
v 38.16706 -36.4316 74.37989
v 38.184036 -36.359367 74.37973
v 38.194935 -36.31172 74.37963
v 38.203236 -36.275425 74.379555
v 38.273422 -35.89178 74.3787
v 38.265335 -35.953064 74.378845
v 38.235 -36.12559 74.37923
v 38.22788 -36.160507 74.3793
v 38.209095 -36.249603 74.3795
v 38.21495 -36.223778 74.37944
v 38.287373 -35.779907 74.37845
v 38.298145 -35.686474 74.37823
v 38.303272 -35.63902 74.37812
v 38.313744 -35.534878 74.37788
v 38.316383 -35.50732 74.37781
v 38.342865 -35.183483 74.377045
v 38.33381 -35.306816 74.377335
v 38.32984 -35.355774 74.37746
v 38.325382 -35.410767 74.37759
v 38.319202 -35.477947 74.37774
v 38.347263 -35.111897 74.37688
v 38.350063 -35.060123 74.37675
v 38.352875 -34.981754 74.37656
v 38.355804 -34.90017 74.37636
v 38.35733 -34.84049 74.37621
v 38.35826 -34.766365 74.37603
v 38.359276 -34.685436 74.37583
v 38.359673 -34.599693 74.37562
v 38.359333 -34.56026 74.37552
v 38.359203 -34.545162 74.37548
v 38.358772 -34.495358 74.37536
v 38.35863 -34.479076 74.37532
v 38.35849 -34.462498 74.375275
v 38.356007 -34.350258 74.37499
v 38.35383 -34.27973 74.37482
v 38.347866 -34.1535 74.3745
v 38.323338 -33.89518 74.37382
v 38.338463 -34.031998 74.374176
v 38.34031 -34.0553 74.37424
v 38.342175 -34.078617 74.3743
v 38.345882 -34.12487 74.37442
v 38.27625 -33.502007 74.37277
v 38.27742 -33.510193 74.372795
v 38.273968 -33.488747 74.372734
v 38.28259 -33.552166 74.3729
v 38.29111 -33.623386 74.37309
v 38.300297 -33.70553 74.373314
v 38.310955 -33.793373 74.37354
v 38.32275 -33.890633 74.3738
v 38.323017 -33.8925 74.37381
v 38.208927 -33.166 74.37183
v 38.21389 -33.18758 74.371895
v 38.21985 -33.21352 74.37197
v 38.240356 -33.303257 74.37222
v 38.245655 -33.329273 74.3723
v 38.20612 -33.154285 74.3718
v 38.192318 -33.0945 74.371635
v 38.177917 -33.0321 74.37146
v 38.166824 -32.987293 74.37133
v 38.15601 -32.945786 74.37121
v 38.143467 -32.904976 74.37109
v 38.12521 -32.84296 74.37091
v 38.105213 -32.77961 74.37073
v 38.09989 -32.763126 74.370674
v 38.09309 -32.742058 74.37061
v 38.086826 -32.722656 74.37056
v 38.079018 -32.698475 74.37048
v 38.04973 -32.606594 74.37022
v 38.045094 -32.59356 74.37017
v 38.03774 -32.572258 74.37011
v 38.014847 -32.506855 74.36991
v 38.00587 -32.479267 74.369835
v 37.995537 -32.447517 74.369736
v 37.991364 -32.43469 74.3697
v 37.723938 -31.697372 74.36748
v 37.756718 -31.791252 74.36776
v 37.7615 -31.803457 74.3678
v 37.78026 -31.84778 74.367935
v 37.78559 -31.860647 74.36797
v 35.560844 -28.15645 74.355515
v 35.592106 -28.184988 74.35563
v 35.720295 -28.305235 74.35612
v 35.78229 -28.365774 74.35635
v 35.785545 -28.368944 74.35637
v 33.51261 -27.544388 74.35099
v 33.548756 -27.54344 74.35104
v 33.65525 -27.54231 74.3512
v 33.72555 -27.541952 74.351295
v 33.7931 -27.543165 74.3514
v 33.484272 -27.545132 74.35095
v 33.457783 -27.545828 74.350914
v 33.37938 -27.54906 74.35081
v 33.43841 -27.546335 74.35089
v 33.13236 -27.56742 74.350494
v 33.159588 -27.564743 74.350525
v 33.195095 -27.561588 74.35057
v 33.235973 -27.558218 74.350624
v 33.30308 -27.553457 74.35071
v 33.26527 -27.555803 74.35066
v 32.922382 -27.586771 74.350235
v 32.977337 -27.581896 74.3503
v 33.088818 -27.57185 74.35044
v 33.101036 -27.57059 74.35046
v 32.73539 -27.5993 74.34999
v 32.709743 -27.600996 74.34996
v 32.69847 -27.601654 74.349945
v 32.58869 -27.60957 74.3498
v 31.087873 -27.802822 74.34808
v 31.163273 -27.79657 74.34818
v 31.19475 -27.792723 74.34821
v 31.25302 -27.786041 74.34828
v 31.274128 -27.783295 74.34831
v 30.20975 -27.813152 74.346825
v 30.314123 -27.816362 74.346985
v 30.520414 -27.819004 74.3473
v 30.090656 -27.80911 74.34664
v 30.059538 -27.80738 74.34659
v 30.028374 -27.805647 74.34654
v 30.009485 -27.804598 74.34651
v 29.939966 -27.800236 74.3464
v 29.91011 -27.797789 74.34635
v 29.873041 -27.794752 74.34628
v 29.82391 -27.790558 74.34621
v 29.777561 -27.78623 74.34612
v 29.743364 -27.783037 74.34607
v 29.670912 -27.776512 74.34595
v 29.646194 -27.774363 74.3459
v 29.632017 -27.77313 74.34588
v 29.341578 -27.75409 74.345406
v 29.443436 -27.758238 74.345566
v 29.487461 -27.760956 74.345634
v 29.573511 -27.768042 74.34578
v 29.613382 -27.77151 74.34585
v 25.320696 -32.497524 74.3513
v 25.331228 -32.409 74.3511
v 25.33215 -32.402233 74.35108
v 25.316471 -32.533043 74.35139
v 25.314909 -32.54618 74.35142
v 25.313221 -32.560364 74.35145
v 25.307861 -32.612003 74.35157
v 25.306698 -32.625942 74.3516
v 25.305607 -32.639023 74.35163
v 25.299206 -32.71571 74.351814
v 25.288855 -32.839725 74.35211
v 25.288141 -32.847736 74.35213
v 25.269802 -33.07091 74.35265
v 25.28783 -32.851063 74.352135
v 25.264961 -33.116943 74.35276
v 25.263449 -33.13133 74.3528
v 25.250275 -33.250996 74.35307
v 25.24529 -33.292206 74.35317
v 25.238182 -33.347187 74.353294
v 25.23279 -33.388355 74.353386
v 25.219738 -33.482864 74.35361
v 25.186008 -33.908 74.354614
v 25.186844 -33.877262 74.35454
v 25.19953 -33.68204 74.35407
v 25.219019 -33.487873 74.353615
v 25.219385 -33.485294 74.35361
v 25.185457 -33.928234 74.35466
v 25.182707 -34.314556 74.35561
v 25.182354 -34.26694 74.3555
v 25.182327 -34.16745 74.35525
v 25.182304 -34.07921 74.355034
v 25.184546 -33.96172 74.354744
v 25.18425 -34.385952 74.3558
v 25.196636 -34.63725 74.35644
v 25.188803 -34.53157 74.35616
v 25.187334 -34.497982 74.35608
v 25.185987 -34.46647 74.356
v 27.438684 -40.072582 74.37322
v 27.36888 -40.006077 74.372955
v 27.454767 -40.087337 74.37328
v 29.559668 -40.966015 74.37855
v 29.633535 -40.968227 74.37866
v 27.351908 -39.9898 74.372894
v 27.339916 -39.978302 74.37285
v 27.28416 -39.92378 74.37263
v 27.268538 -39.90813 74.37257
v 27.25539 -39.894962 74.37251
v 27.235003 -39.874542 74.37244
v 27.206924 -39.846363 74.37232
v 27.1807 -39.819263 74.372215
v 27.151695 -39.789288 74.3721
v 27.109827 -39.745346 74.37193
v 26.979027 -39.601196 74.37138
v 27.050198 -39.681496 74.37169
v 27.122734 -39.759274 74.37199
v 26.967197 -39.587948 74.37133
v 26.960812 -39.58069 74.37131
v 26.907696 -39.51785 74.37107
v 26.793156 -39.37847 74.37056
v 26.705574 -39.266132 74.37015
v 26.745092 -39.31821 74.37034
v 26.727268 -39.29502 74.370255
v 26.735943 -39.306522 74.37029
v 26.85424 -39.454613 74.370834
v 26.8439 -39.4421 74.37079
v 26.675068 -39.225513 74.37
v 26.63448 -39.171352 74.36981
v 26.5632 -39.072693 74.36946
v 26.641886 -39.18154 74.36984
v 26.540285 -39.03993 74.36935
v 26.491184 -38.96959 74.369095
v 26.406483 -38.844093 74.36866
v 26.47645 -38.94848 74.369026
v 26.396685 -38.829395 74.368614
v 26.38808 -38.81596 74.36857
v 26.31729 -38.7059 74.36819
v 26.234852 -38.57216 74.36774
v 26.167276 -38.45791 74.367355
v 26.158936 -38.443268 74.3673
v 26.164354 -38.452908 74.36733
v 26.105326 -38.348396 74.36699
v 26.09797 -38.33485 74.36694
v 25.882454 -37.917103 74.36559
v 25.700775 -37.52134 74.36434
v 25.699156 -37.51752 74.364334
v 25.66274 -37.421757 74.36404
v 25.65959 -37.412857 74.36401
v 25.579748 -37.17308 74.3633
v 25.563065 -37.115486 74.36314
v 25.55307 -37.07756 74.36302
v 25.461496 -36.662712 74.36186
v 25.41998 -36.445732 74.36126
v 25.41756 -36.428703 74.36121
v 25.44757 -36.60725 74.3617
v 25.436865 -36.55548 74.36156
v 25.324375 -35.861744 74.359665
v 25.301075 -35.674187 74.35917
v 25.312927 -35.793556 74.35948
v 25.310467 -35.77366 74.35943
v 25.307732 -35.75154 74.35937
v 25.219831 -34.827526 74.35695
v 25.200289 -34.672443 74.35653
v 25.191084 -34.583763 74.3563
v 25.18246 -34.030876 74.35491
v 25.188444 -33.818504 74.35439
v 25.20474 -33.600986 74.353874
v 25.33336 -32.39434 74.35107
v 25.340792 -32.342648 74.35095
v 25.34898 -32.28569 74.35082
v 25.364412 -32.18816 74.3506
v 25.37281 -32.13677 74.35049
v 25.389578 -32.0316 74.35025
v 25.394457 -32.002922 74.35018
v 25.397293 -31.986252 74.35014
v 25.401493 -31.961569 74.35009
v 25.407341 -31.927193 74.35001
v 25.416857 -31.870687 74.34989
v 25.429222 -31.803627 74.34974
v 25.444237 -31.722197 74.349556
v 25.446095 -31.71223 74.34954
v 25.448147 -31.702074 74.34952
v 25.462656 -31.628626 74.34935
v 25.477339 -31.554302 74.34919
v 25.485012 -31.517128 74.349106
v 25.494097 -31.473433 74.349014
v 25.496908 -31.459917 74.34898
v 25.505339 -31.419374 74.3489
v 25.508833 -31.40257 74.34886
v 25.512539 -31.384745 74.34882
v 25.534498 -31.286158 74.34861
v 25.540783 -31.257309 74.34855
v 25.549849 -31.215687 74.34846
v 25.565044 -31.14893 74.34831
v 25.578384 -31.091082 74.34819
v 25.58163 -31.07713 74.34816
v 25.588808 -31.046274 74.34809
v 25.592896 -31.0287 74.34805
v 25.597363 -31.009491 74.348015
v 25.606024 -30.973675 74.34794
v 25.61125 -30.952055 74.34789
v 25.616081 -30.932074 74.34785
v 25.621588 -30.909304 74.3478
v 25.63247 -30.86402 74.3477
v 25.641228 -30.828865 74.347626
v 25.671122 -30.711365 74.34738
v 25.682583 -30.66704 74.34729
v 25.703201 -30.58953 74.34712
v 25.715263 -30.544617 74.34703
v 25.752522 -30.410257 74.34675
v 25.754824 -30.402021 74.34673
v 25.756704 -30.39548 74.34672
v 25.794807 -30.266512 74.34646
v 25.797867 -30.256624 74.346436
v 25.807535 -30.226929 74.346375
v 25.818466 -30.193434 74.346306
v 25.830832 -30.155544 74.34623
v 25.854326 -30.088982 74.3461
v 25.880884 -30.013735 74.345955
v 25.889599 -29.990469 74.34591
v 25.897306 -29.969648 74.34587
v 25.905916 -29.946396 74.345825
v 25.9208 -29.906197 74.34575
v 25.936762 -29.863087 74.345665
v 25.974348 -29.766092 74.345474
v 25.984715 -29.739544 74.34543
v 26.007719 -29.682144 74.345314
v 26.02777 -29.632034 74.34522
v 26.034658 -29.614923 74.34519
v 26.061 -29.551401 74.34507
v 26.090067 -29.481312 74.34494
v 26.091131 -29.478916 74.34493
v 26.15805 -29.3271 74.34465
v 26.171133 -29.298735 74.344604
v 26.211283 -29.217422 74.34446
v 26.217 -29.205862 74.34444
v 26.222717 -29.1943 74.34442
v 26.23386 -29.174353 74.34438
v 26.272837 -29.103804 74.34427
v 26.287992 -29.077183 74.34422
v 26.337336 -28.994055 74.344086
v 26.35208 -28.968966 74.34405
v 26.361366 -28.95316 74.344025
v 26.391815 -28.903358 74.34394
v 26.398945 -28.891699 74.343925
v 26.419361 -28.858307 74.34387
v 26.432802 -28.836472 74.343834
v 26.448074 -28.811659 74.343796
v 26.460924 -28.79325 74.34377
v 26.498768 -28.737036 74.34369
v 26.54579 -28.667185 74.34358
v 26.567095 -28.64171 74.34355
v 26.607094 -28.592653 74.34348
v 26.656973 -28.531475 74.34341
v 26.672941 -28.514828 74.34339
v 26.717594 -28.469177 74.34334
v 26.767002 -28.418665 74.34329
v 26.79262 -28.394981 74.34327
v 26.833525 -28.363388 74.34325
v 26.8678 -28.336916 74.34323
v 26.952234 -28.280907 74.343216
v 26.97196 -28.268814 74.343216
v 26.98492 -28.260868 74.343216
v 27.09126 -28.19276 74.3432
v 27.110153 -28.180784 74.3432
v 27.114391 -28.177912 74.3432
v 27.143444 -28.161457 74.3432
v 27.174809 -28.143692 74.3432
v 27.245615 -28.103222 74.34321
v 27.25169 -28.100594 74.34321
v 27.410252 -28.04512 74.3433
v 27.439579 -28.03454 74.34332
v 27.582237 -27.983177 74.3434
v 27.587791 -27.981419 74.34341
v 27.766218 -27.927715 74.34353
v 27.77366 -27.925549 74.34354
v 27.89926 -27.887774 74.34363
v 27.921356 -27.881952 74.34364
v 27.938492 -27.87744 74.34366
v 28.052954 -27.853128 74.343765
v 28.079147 -27.847343 74.34379
v 28.086874 -27.846094 74.343796
v 28.123909 -27.841381 74.34384
v 28.142899 -27.838963 74.343864
v 28.155697 -27.837334 74.34388
v 28.185183 -27.833582 74.34391
v 28.203894 -27.831686 74.34393
v 28.2261 -27.829437 74.34396
v 28.239538 -27.828075 74.34398
v 28.267115 -27.825283 74.34401
v 28.284937 -27.823479 74.34403
v 28.330336 -27.81888 74.344086
v 28.348118 -27.817007 74.34411
v 28.35951 -27.815788 74.344124
v 28.39401 -27.812237 74.34416
v 28.415937 -27.80998 74.34419
v 28.430782 -27.808453 74.34421
v 28.46866 -27.804552 74.34425
v 28.497374 -27.801598 74.34429
v 28.646421 -27.786524 74.34447
v 28.578455 -27.792282 74.34438
v 28.593887 -27.790802 74.344406
v 28.587307 -27.791327 74.3444
v 28.669258 -27.784664 74.3445
v 28.684576 -27.783417 74.34452
v 28.732664 -27.779892 74.34458
v 28.768806 -27.7774 74.34463
v 28.812035 -27.77442 74.34468
v 28.954891 -27.763067 74.344864
v 28.957787 -27.762844 74.344864
v 28.975512 -27.761883 74.34489
v 28.991497 -27.761082 74.34491
v 29.139704 -27.754086 74.34511
v 29.295435 -27.753445 74.34534
v 28.960684 -27.762627 74.34487
v 29.127668 -27.754297 74.34509
v 30.641205 -27.819952 74.34747
v 30.816807 -27.818289 74.347725
v 30.90238 -27.814505 74.34784
v 30.974218 -27.811329 74.34794
v 30.996405 -27.810474 74.34797
v 31.04079 -27.80676 74.34802
v 31.294544 -27.78064 74.348335
v 31.32301 -27.777168 74.348366
v 31.339994 -27.775097 74.34839
v 31.360521 -27.77239 74.34841
v 31.401169 -27.76662 74.34846
v 31.450834 -27.759571 74.34851
v 31.474468 -27.756369 74.34853
v 31.485498 -27.75482 74.34855
v 31.517727 -27.75049 74.34859
v 31.530687 -27.74875 74.3486
v 31.548605 -27.746344 74.34862
v 31.57398 -27.742935 74.34865
v 31.596043 -27.740005 74.34867
v 31.623783 -27.736324 74.3487
v 31.637178 -27.734547 74.34872
v 31.663092 -27.731108 74.34875
v 31.709 -27.725351 74.3488
v 31.724945 -27.723436 74.34882
v 31.67826 -27.729042 74.34876
v 31.744337 -27.721107 74.34885
v 31.769077 -27.718138 74.34887
v 31.793016 -27.7151 74.3489
v 31.813725 -27.71247 74.34892
v 31.851778 -27.707638 74.34897
v 31.864552 -27.706015 74.34898
v 31.915699 -27.69952 74.34904
v 31.924997 -27.698404 74.34905
v 31.933937 -27.697145 74.34906
v 31.994772 -27.68814 74.34913
v 32.009262 -27.685995 74.349144
v 32.03792 -27.681755 74.349174
v 32.05935 -27.678583 74.3492
v 32.08422 -27.674902 74.34923
v 32.169003 -27.660225 74.34931
v 32.182842 -27.657906 74.34933
v 32.292828 -27.640083 74.34944
v 32.371895 -27.630219 74.34953
v 32.30797 -27.637657 74.349464
v 32.385532 -27.628632 74.349556
v 32.400124 -27.626934 74.34957
v 32.417183 -27.624949 74.34959
v 32.436314 -27.622723 74.34961
v 32.53182 -27.613672 74.34973
v 32.499947 -27.61597 74.349686
v 32.516434 -27.61478 74.34971
v 33.18072 -27.562666 74.350555
v 33.327984 -27.552023 74.35074
v 33.345917 -27.55099 74.35077
v 33.359077 -27.550232 74.350784
v 33.58681 -27.542364 74.3511
v 33.8131 -27.543688 74.35143
v 33.88968 -27.547714 74.351555
v 33.917187 -27.549522 74.3516
v 33.954414 -27.552586 74.35166
v 33.9956 -27.555975 74.35173
v 34.04901 -27.561401 74.35182
v 34.07978 -27.564817 74.351875
v 34.160778 -27.57546 74.35202
v 34.19082 -27.579405 74.35207
v 34.180626 -27.57801 74.35206
v 34.314106 -27.598415 74.3523
v 34.42913 -27.617895 74.352516
v 34.54092 -27.641392 74.35274
v 34.462315 -27.62429 74.352585
v 34.658966 -27.670214 74.35298
v 34.571857 -27.647936 74.3528
v 34.614445 -27.657625 74.35289
v 34.595245 -27.652884 74.352844
v 34.8521 -27.732601 74.353424
v 34.67786 -27.675558 74.35303
v 34.70606 -27.68353 74.35309
v 34.733395 -27.691261 74.35314
v 34.89918 -27.749233 74.35353
v 34.930363 -27.762156 74.35361
v 35.128513 -27.853891 74.354126
v 35.073757 -27.82526 74.35397
v 35.10412 -27.840065 74.35406
v 35.155357 -27.86911 74.3542
v 35.263554 -27.930939 74.354515
v 35.285652 -27.945536 74.35458
v 35.182255 -27.88383 74.35428
v 35.196095 -27.891401 74.35432
v 35.211506 -27.899836 74.35436
v 35.24039 -27.915642 74.35445
v 35.297638 -27.953451 74.35462
v 35.360935 -27.996307 74.35482
v 35.51845 -28.119347 74.35536
v 35.446247 -28.059513 74.3551
v 35.334198 -27.977598 74.35474
v 35.34978 -27.98784 74.35478
v 35.540146 -28.137554 74.35544
v 35.64926 -28.236643 74.35584
v 35.668144 -28.254309 74.35591
v 35.786114 -28.369524 74.35637
v 35.882732 -28.469175 74.35676
v 35.895634 -28.483044 74.35681
v 35.97842 -28.572985 74.35716
v 35.990704 -28.58684 74.35721
v 36.064716 -28.671593 74.35753
v 36.074444 -28.682718 74.357574
v 36.076626 -28.68528 74.35758
v 36.113255 -28.72919 74.35774
v 36.132267 -28.751986 74.35783
v 36.140682 -28.762074 74.357864
v 36.15024 -28.773535 74.35791
v 36.188705 -28.821352 74.358086
v 36.219616 -28.859783 74.35822
v 36.227333 -28.869267 74.35826
v 36.244267 -28.890837 74.35834
v 36.294052 -28.955055 74.358574
v 36.348072 -29.028032 74.35883
v 36.35793 -29.041466 74.35888
v 36.420696 -29.130144 74.35919
v 36.42378 -29.134586 74.35921
v 36.429718 -29.143267 74.35924
v 36.454136 -29.17961 74.35936
v 36.4694 -29.202322 74.35944
v 36.478027 -29.215166 74.35949
v 36.50467 -29.257093 74.35963
v 36.514477 -29.272524 74.35968
v 36.538254 -29.30933 74.35981
v 36.565063 -29.353224 74.359955
v 36.580963 -29.379257 74.36005
v 36.602787 -29.415504 74.36017
v 36.637127 -29.473696 74.36036
v 36.661026 -29.514196 74.3605
v 36.684185 -29.552721 74.36063
v 36.716904 -29.609419 74.36082
v 36.743145 -29.654886 74.36097
v 36.76416 -29.690731 74.361084
v 36.773327 -29.706999 74.36114
v 36.78596 -29.729418 74.36121
v 36.8146 -29.780237 74.36138
v 36.828236 -29.805536 74.361465
v 36.842724 -29.832413 74.36156
v 36.86452 -29.872866 74.36169
v 36.91945 -29.977472 74.36203
v 36.938416 -30.01374 74.362144
v 36.95769 -30.050695 74.36227
v 36.977024 -30.087622 74.36238
v 37.01194 -30.15364 74.3626
v 37.032753 -30.19296 74.362724
v 37.046875 -30.219648 74.362816
v 37.062424 -30.248652 74.36291
v 37.070618 -30.263937 74.36296
v 37.077282 -30.27637 74.363
v 37.108105 -30.335243 74.36319
v 37.119427 -30.356876 74.36326
v 37.131844 -30.380598 74.36334
v 37.140076 -30.396322 74.36339
v 37.155087 -30.424994 74.36348
v 37.1616 -30.43737 74.363525
v 37.17435 -30.462078 74.3636
v 37.18878 -30.49066 74.36369
v 37.19804 -30.508871 74.363754
v 37.20727 -30.527023 74.363815
v 37.214687 -30.5416 74.36386
v 37.238163 -30.587767 74.364006
v 37.268677 -30.65002 74.36421
v 37.299313 -30.712698 74.36441
v 37.30937 -30.734085 74.36448
v 37.32134 -30.759539 74.364555
v 37.329098 -30.776043 74.36461
v 37.37182 -30.867756 74.3649
v 37.389156 -30.907202 74.36502
v 37.40415 -30.94131 74.36513
v 37.427814 -30.994495 74.365295
v 37.47404 -31.103495 74.36564
v 37.511982 -31.195131 74.36592
v 37.5235 -31.220324 74.366
v 37.553047 -31.288015 74.36621
v 37.58263 -31.3517 74.36641
v 37.624275 -31.452345 74.36672
v 37.626534 -31.4579 74.36674
v 37.669014 -31.562992 74.367065
v 37.71441 -31.671244 74.3674
v 37.716145 -31.67517 74.36741
v 37.716904 -31.677164 74.36742
v 37.79266 -31.877714 74.36803
v 37.799255 -31.89363 74.36807
v 37.811466 -31.923094 74.368164
v 37.82308 -31.953716 74.368256
v 37.83469 -31.984339 74.368355
v 37.84528 -32.01353 74.36844
v 37.84986 -32.0263 74.36848
v 37.8876 -32.131927 74.3688
v 37.892296 -32.144928 74.368835
v 37.89262 -32.14569 74.368835
v 37.89587 -32.153976 74.368866
v 37.930923 -32.242546 74.36913
v 37.96514 -32.353622 74.36946
v 37.969715 -32.36632 74.3695
v 37.978745 -32.39591 74.36958
v 38.260883 -33.40543 74.372505
v 38.296997 -33.672565 74.37322
v 38.347313 -34.1434 74.374466
v 38.348957 -35.085346 74.37681
v 38.338512 -35.254284 74.37721
v 38.336647 -35.278606 74.37727
v 38.251194 -36.04452 74.37905
v 38.24738 -36.06492 74.3791
v 38.217213 -36.213455 74.37942
v 38.173294 -36.406338 74.37984
v 38.125305 -36.59279 74.380226
v 38.112602 -36.638245 74.380325
v 38.06036 -36.81071 74.38068
v 38.082603 -36.73901 74.38053
v 38.064766 -36.797016 74.380646
v 37.98061 -37.044243 74.381134
v 38.050945 -36.839962 74.38073
v 38.039684 -36.874958 74.380806
v 38.013218 -36.952858 74.38096
v 38.001728 -36.98656 74.38103
v 37.938133 -37.157516 74.381355
v 37.964497 -37.088257 74.381226
v 37.955685 -37.11199 74.38127
v 37.918644 -37.20807 74.381454
v 37.892708 -37.275135 74.381584
v 37.82966 -37.434013 74.38188
v 37.89781 -37.262207 74.38156
v 37.82682 -37.440926 74.3819
v 37.74143 -37.641468 74.38227
v 37.705845 -37.71904 74.38241
v 37.71924 -37.6908 74.38236
v 37.77074 -37.576218 74.38215
v 37.769848 -37.578274 74.38216
v 37.686577 -37.759033 74.382484
v 37.677402 -37.778076 74.382515
v 37.669846 -37.793766 74.382545
v 37.658264 -37.817802 74.38258
v 37.609707 -37.91655 74.38276
v 37.58511 -37.96619 74.38285
v 37.521595 -38.09289 74.38307
v 37.4814 -38.171974 74.38321
v 32.913273 -41.03243 74.38363
v 37.457478 -38.218784 74.38329
v 37.43905 -38.254547 74.383354
v 37.386543 -38.35615 74.38353
v 37.366436 -38.3944 74.38359
v 37.3581 -38.410255 74.38362
v 37.322487 -38.476574 74.383736
v 37.306263 -38.50596 74.38378
v 37.27628 -38.55855 74.383865
v 37.26077 -38.585823 74.38391
v 37.251175 -38.602688 74.38394
v 37.237057 -38.62641 74.38398
v 37.191277 -38.70266 74.3841
v 37.152103 -38.76599 74.3842
v 37.136143 -38.791386 74.38424
v 37.126614 -38.806545 74.38426
v 37.051956 -38.92275 74.384445
v 37.045803 -38.932114 74.38446
v 37.035896 -38.946632 74.38448
v 37.00081 -38.999084 74.38456
v 36.992107 -39.012096 74.38458
v 36.978382 -39.032616 74.38461
v 36.964115 -39.05394 74.38464
v 36.916996 -39.12073 74.384735
v 36.89773 -39.147522 74.38478
v 36.875874 -39.177917 74.38482
v 36.7968 -39.28205 74.384964
v 36.783905 -39.29909 74.38499
v 36.77628 -39.308727 74.385
v 36.735252 -39.359898 74.38507
v 36.723724 -39.374275 74.385086
v 36.714092 -39.386288 74.3851
v 36.70326 -39.3998 74.38512
v 36.663918 -39.446926 74.38518
v 36.63809 -39.477123 74.385216
v 36.618305 -39.500256 74.38525
v 36.55887 -39.568806 74.38533
v 36.537758 -39.59223 74.38535
v 36.52407 -39.607426 74.385376
v 36.453568 -39.684856 74.38546
v 36.433987 -39.705414 74.38548
v 36.423965 -39.71593 74.3855
v 36.34521 -39.79551 74.38558
v 36.32697 -39.813457 74.3856
v 36.313847 -39.826363 74.38561
v 36.221878 -39.91097 74.38568
v 36.197334 -39.93402 74.385704
v 36.13836 -39.98843 74.38576
v 36.08861 -40.03336 74.385796
v 36.07141 -40.048897 74.3858
v 36.059315 -40.059822 74.38582
v 36.026928 -40.090096 74.38584
v 36.01344 -40.103207 74.38586
v 35.99504 -40.12109 74.38587
v 35.951126 -40.163773 74.38592
v 35.852856 -40.256718 74.386
v 35.804337 -40.298294 74.38603
v 35.74427 -40.34747 74.38607
v 35.704056 -40.375088 74.38608
v 35.65298 -40.410164 74.38609
v 35.64059 -40.41834 74.38609
v 35.61963 -40.431824 74.38609
v 35.521362 -40.49558 74.38611
v 35.498596 -40.5097 74.386116
v 35.47432 -40.524757 74.386116
v 35.39536 -40.570187 74.38611
v 35.379 -40.578865 74.38611
v 35.36413 -40.586758 74.38611
v 35.34985 -40.594334 74.38611
v 35.337627 -40.600815 74.3861
v 35.285908 -40.628258 74.38609
v 35.264046 -40.638775 74.38609
v 35.239376 -40.649864 74.38608
v 35.20564 -40.66502 74.38607
v 35.122906 -40.702835 74.38604
v 35.095013 -40.714485 74.38603
v 34.977417 -40.76001 74.38597
v 34.95838 -40.766724 74.38596
v 34.923733 -40.778942 74.38594
v 34.833942 -40.80773 74.38588
v 34.759632 -40.830402 74.385826
v 34.628647 -40.86596 74.38573
v 34.602406 -40.873222 74.385704
v 34.581314 -40.878525 74.38569
v 34.41454 -40.915066 74.38554
v 34.41103 -40.91585 74.38553
v 34.410637 -40.91593 74.38553
v 34.410053 -40.916035 74.38553
v 34.319702 -40.932735 74.38544
v 34.299736 -40.936428 74.385414
v 34.264027 -40.943027 74.38538
v 34.232002 -40.948948 74.38535
v 34.193043 -40.95615 74.38531
v 33.07435 -41.02895 74.38385
v 34.09646 -40.9729 74.38521
v 33.08948 -41.02862 74.38387
v 33.171593 -41.026848 74.38399
v 33.71896 -41.014057 74.38476
v 33.6152 -41.018887 74.38462
v 34.033424 -40.982952 74.38515
v 33.54153 -41.021015 74.38452
v 33.388817 -41.02398 74.3843
v 33.361904 -41.024136 74.38426
v 33.934315 -40.99631 74.38503
v 33.895756 -41.00044 74.38499
v 33.76134 -41.01183 74.38482
v 33.86145 -41.004116 74.38494
v 33.777214 -41.010998 74.384834
v 33.79461 -41.010082 74.384865
v 33.63868 -41.018272 74.38465
v 33.626736 -41.01872 74.384636
v 33.451656 -41.023613 74.38439
v 33.328773 -41.024326 74.38422
v 33.209442 -41.025936 74.38404
v 33.190186 -41.026443 74.38402
v 31.278454 -41.011925 74.38118
v 32.7585 -41.03634 74.38341
v 32.447723 -41.04216 74.382965
v 31.493587 -41.024666 74.38153
v 31.474762 -41.0236 74.3815
v 32.399914 -41.04287 74.382904
v 31.452433 -41.022343 74.38146
v 31.426548 -41.02088 74.381424
v 32.360447 -41.043453 74.38284
v 31.510262 -41.025604 74.38155
v 32.321785 -41.044403 74.38279
v 32.250965 -41.045635 74.38269
v 32.343586 -41.043835 74.38282
v 31.734093 -41.037148 74.38191
v 31.640755 -41.032608 74.38177
v 31.563114 -41.028534 74.38164
v 31.579466 -41.029446 74.38167
v 32.150906 -41.04737 74.382545
v 32.13181 -41.047386 74.38252
v 32.113773 -41.0474 74.38249
v 32.031742 -41.046997 74.38237
v 31.80166 -41.04027 74.38202
v 31.999773 -41.046616 74.382324
v 31.842756 -41.04217 74.38208
v 31.982552 -41.046413 74.3823
v 31.896185 -41.044376 74.382164
v 31.925728 -41.04545 74.38221
v 31.869228 -41.0434 74.382126
v 31.703465 -41.03584 74.38187
v 31.541895 -41.02739 74.38161
v 31.272087 -41.011593 74.38117
v 30.566044 -40.979477 74.38006
v 30.233051 -40.974842 74.37956
v 30.123436 -40.973164 74.379395
v 30.030724 -40.972332 74.37926
v 29.973866 -40.971825 74.37917
v 29.899534 -40.97176 74.37907
v 29.466204 -40.963215 74.37841
v 29.423908 -40.960655 74.37834
v 29.003212 -40.8997 74.37757
v 28.980898 -40.89476 74.377525
v 29.447063 -40.96217 74.37838
v 29.033892 -40.90649 74.37763
v 29.394962 -40.958763 74.37829
v 29.380598 -40.957825 74.378265
v 29.333057 -40.95472 74.37819
v 29.222 -40.94138 74.378
v 29.19181 -40.93784 74.377945
v 29.061062 -40.91328 74.37769
v 28.96077 -40.890305 74.37749
v 27.514048 -40.142212 74.37351
v 28.931408 -40.88381 74.377426
v 27.5709 -40.193726 74.37372
v 27.903408 -40.458366 74.37486
v 27.813461 -40.39332 74.37457
v 28.84932 -40.867188 74.377266
v 27.762117 -40.35357 74.3744
v 27.615355 -40.232887 74.373886
v 27.587185 -40.208073 74.37378
v 28.456148 -40.752956 74.3764
v 28.758444 -40.84729 74.37708
v 28.68084 -40.828854 74.37692
v 28.621805 -40.81406 74.3768
v 28.559593 -40.79283 74.376656
v 28.543541 -40.787163 74.37662
v 27.962646 -40.49964 74.37505
v 28.426487 -40.742058 74.376335
v 28.00876 -40.531357 74.3752
v 28.304024 -40.69372 74.37604
v 28.085958 -40.58352 74.37544
v 28.169207 -40.631992 74.37569
v 28.259369 -40.675697 74.37592
v 28.17018 -40.63252 74.37569
v 27.993973 -40.52178 74.37515
v 27.882387 -40.443718 74.374794
v 27.865532 -40.431976 74.37474
v 27.831993 -40.407665 74.37463
v 27.84417 -40.41709 74.37467
v 27.723999 -40.324474 74.37427
v 27.705467 -40.309074 74.37421
v 26.720442 -39.366463 76.65745
v 26.683115 -39.30564 76.48539
v 26.769548 -39.424133 76.52396
v 26.733772 -39.36903 76.3766
v 26.770752 -39.416058 76.31895
v 26.734417 -39.363224 76.24605
v 26.806747 -39.465904 76.39503
v 26.809801 -39.463097 76.25459
v 26.861246 -39.54153 76.53618
v 26.814432 -39.491657 76.68917
v 26.762089 -39.433407 76.835434
v 26.707146 -39.370747 76.98289
v 26.66572 -39.300453 76.79607
v 26.630297 -39.23904 76.61173
v 26.606653 -39.19615 76.453384
v 26.545116 -39.100006 76.34563
v 26.640697 -39.234924 76.28556
v 26.54864 -39.097042 76.19206
v 26.47628 -38.98961 76.21784
v 26.685484 -39.288776 76.10675
v 26.768913 -39.40346 76.12848
v 26.820066 -39.47173 76.15067
v 26.818146 -39.47011 76.17012
v 26.809574 -39.457726 76.14612
v 26.785583 -39.42571 76.13571
v 26.813936 -39.46657 76.21274
v 26.777308 -39.41466 76.13212
v 36.850494 -39.088272 76.310616
v 36.81329 -39.157516 76.15252
v 36.907047 -39.01943 76.1343
v 36.75496 -39.223232 76.35444
v 26.897888 -39.576893 76.35513
v 26.829424 -39.488445 76.27699
v 26.853844 -39.519997 76.30486
v 26.833208 -39.488415 76.15825
v 26.85519 -39.516323 76.17093
v 26.879528 -39.548862 76.22605
v 26.873161 -39.539143 76.18129
v 26.885525 -39.558018 76.26821
v 26.952671 -39.636368 76.22044
v 26.931326 -39.60385 76.06699
v 26.914776 -39.61761 76.71166
v 26.96646 -39.66826 76.538445
v 26.860874 -39.56221 76.8673
v 26.747221 -39.442017 77.19691
v 26.659077 -39.314354 77.1025
v 26.806355 -39.50437 77.017426
v 26.465155 -38.981297 76.38611
v 26.389675 -38.85513 76.24434
v 26.42116 -38.898582 76.101425
v 26.706844 -39.402065 77.35278
v 26.651743 -39.316673 77.253654
v 26.58639 -39.213207 77.13071
v 26.60483 -39.225327 76.94743
v 26.572094 -39.163357 76.739494
v 26.536518 -39.09814 76.536125
v 26.455477 -38.974804 76.53242
v 26.35043 -38.78346 76.06036
v 26.306389 -38.71566 76.17234
v 26.59249 -39.15508 76.07311
v 26.491478 -39.00368 76.03538
v 26.401117 -38.860126 75.94788
v 26.322409 -38.73116 75.89268
v 26.64338 -39.22117 75.9293
v 26.853176 -39.510593 76.11219
v 26.846674 -39.501305 76.08971
v 26.842937 -39.495968 76.07678
v 26.839386 -39.490894 76.0645
v 26.830612 -39.47836 76.034164
v 26.826988 -39.47608 76.0742
v 26.825521 -39.47516 76.090416
v 26.823977 -39.474186 76.107475
v 26.822643 -39.47335 76.12221
v 26.821291 -39.4725 76.137146
v 26.736462 -39.351788 75.97259
v 26.765644 -39.398254 76.11277
v 26.799482 -39.436512 76.0138
v 26.807468 -39.447247 76.01903
v 26.758688 -39.38718 76.07936
v 26.783537 -39.415073 76.00337
v 26.893375 -39.549885 75.88917
v 26.99696 -39.675346 75.93089
v 26.953806 -39.616398 75.73522
v 27.059225 -39.74014 75.7859
v 27.119745 -39.8001 75.65351
v 27.163057 -39.85538 75.81591
v 36.714714 -39.291744 76.2122
v 36.654415 -39.35938 76.39018
v 36.757313 -39.24539 76.074524
v 36.13395 -39.98094 75.97525
v 36.191494 -39.919144 76.06838
v 36.108734 -40.003754 76.02661
v 36.083515 -40.02657 76.077965
v 36.45894 -39.598858 76.55913
v 36.394936 -39.684258 76.37795
v 36.498844 -39.56406 76.32043
v 36.56198 -39.479027 76.41542
v 36.441055 -39.64014 76.20397
v 36.610172 -39.431747 76.20038
v 36.521458 -39.546696 76.156685
v 36.515755 -39.551075 76.197975
v 36.512302 -39.553726 76.22298
v 36.51015 -39.555378 76.238556
v 36.823254 -39.161495 75.95944
v 36.88366 -39.066757 76.01346
v 36.93786 -38.95984 76.26788
v 36.966217 -38.94552 75.951225
v 36.989853 -38.89371 76.10434
v 36.584373 -39.4382 76.59982
v 36.891163 -39.015648 76.4453
v 36.79755 -39.149963 76.50312
v 36.69762 -39.2885 76.55062
v 27.104046 -39.798065 75.961655
v 27.04554 -39.739655 76.14017
v 27.018358 -39.718323 76.35476
v 27.210161 -39.913067 75.979904
v 27.155064 -39.860188 76.112885
v 27.269938 -39.967503 75.83532
v 27.221731 -39.909157 75.67432
v 27.329111 -40.01832 75.690384
v 26.964296 -39.691036 76.908424
v 27.023643 -39.746517 76.72797
v 27.085257 -39.80405 76.54242
v 26.67756 -39.38555 77.62458
v 26.640682 -39.31717 77.438225
v 26.724669 -39.438705 77.49197
v 26.771727 -39.491825 77.38197
v 26.764545 -39.477226 77.327736
v 26.75291 -39.45358 77.23987
v 26.75557 -39.45899 77.25996
v 26.759474 -39.46692 77.289444
v 26.820404 -39.54732 77.301476
v 26.797089 -39.51377 77.26816
v 26.782492 -39.492767 77.2473
v 26.771254 -39.476597 77.23125
v 26.905678 -39.63078 77.03955
v 26.9216 -39.64715 77.00393
v 26.926569 -39.652256 76.99282
v 26.948956 -39.675266 76.94274
v 26.940014 -39.666077 76.96274
v 26.934309 -39.66021 76.9755
v 26.85754 -39.582558 77.18068
v 26.96492 -39.70367 77.04927
v 26.964848 -39.7022 77.03288
v 26.964735 -39.69991 77.00735
v 26.964651 -39.698223 76.988525
v 26.964579 -39.696747 76.97209
v 26.96452 -39.695576 76.95903
v 27.008831 -39.753654 77.03567
v 27.00207 -39.74415 77.01635
v 26.997675 -39.73797 77.00379
v 26.990828 -39.72834 76.98423
v 26.985779 -39.72124 76.9698
v 26.98137 -39.715046 76.957214
v 26.885487 -39.629726 77.31465
v 36.49759 -39.543133 76.74244
v 36.491394 -39.552063 76.71306
v 36.485214 -39.560974 76.683754
v 36.47867 -39.570415 76.652695
v 36.47235 -39.57952 76.62274
v 36.46901 -39.58434 76.60689
v 36.567795 -39.450027 76.80066
v 36.502068 -39.531376 76.87896
v 36.12644 -39.97902 76.23903
v 36.00656 -40.09579 76.22977
v 36.238277 -39.86399 76.23508
v 36.448082 -39.60958 76.61897
v 36.444477 -39.61314 76.63883
v 36.437668 -39.619865 76.67637
v 36.43515 -39.622356 76.69026
v 36.430607 -39.62684 76.71529
v 36.423946 -39.63342 76.752014
v 36.44377 -39.604874 76.85732
v 36.425907 -39.635994 76.610214
v 36.410355 -39.65348 76.63427
v 36.394226 -39.671616 76.65922
v 36.379005 -39.688725 76.682755
v 36.368164 -39.700916 76.699524
v 36.1763 -39.922543 76.40152
v 36.33487 -39.74456 76.55499
v 36.286304 -39.805748 76.39425
v 36.34425 -39.749268 76.22653
v 26.391224 -38.867615 76.43897
v 26.269142 -38.656296 76.251335
v 26.321388 -38.748013 76.33272
v 26.592686 -39.261875 77.59271
v 26.62295 -39.322445 77.7776
v 26.561403 -39.203434 77.45061
v 26.57249 -39.20668 77.299805
v 26.499802 -39.086514 77.16308
v 26.53274 -39.125286 77.01712
v 26.513575 -39.084812 76.86209
v 26.484394 -39.028374 76.68214
v 26.40277 -38.89615 76.618126
v 26.261341 -38.641113 76.21504
v 26.258217 -38.63503 76.20051
v 26.24584 -38.61094 76.14292
v 26.26582 -38.63963 76.00315
v 26.260868 -38.626762 75.84244
v 26.261715 -38.628963 75.86993
v 26.204525 -38.5291 75.86321
v 26.262718 -38.63157 75.90249
v 26.548862 -39.082787 75.885254
v 26.456213 -38.94107 75.82657
v 26.602283 -39.154846 75.74436
v 26.36903 -38.802406 75.76918
v 26.291407 -38.674812 75.73274
v 26.306908 -38.702988 75.81271
v 26.316261 -38.719986 75.86096
v 26.69871 -39.29195 75.788284
v 26.795734 -39.424213 75.84235
v 26.900757 -39.548454 75.624016
v 26.91823 -39.570835 75.660645
v 26.857058 -39.49767 75.718376
v 26.929949 -39.585842 75.68521
v 26.942047 -39.601337 75.71057
v 26.65594 -39.22514 75.59043
v 27.280752 -39.96015 75.52927
v 27.388178 -40.066826 75.54982
v 27.1742 -39.849957 75.51664
v 26.952356 -39.607822 75.57791
v 26.952745 -39.610126 75.62018
v 26.953094 -39.61219 75.65807
v 26.953455 -39.614326 75.69719
v 27.040178 -39.71393 75.69096
v 27.03323 -39.704365 75.65633
v 27.024204 -39.691944 75.61134
v 27.08262 -39.75116 75.509895
v 26.90438 -39.546856 75.51468
v 27.346544 -40.01573 75.37839
v 27.450354 -40.117817 75.43058
v 36.066025 -40.04709 75.925064
v 36.076412 -40.037304 75.9189
v 36.074768 -40.036827 76.00151
v 36.132893 -39.98325 75.92104
v 36.110878 -40.00484 75.898445
v 36.132206 -39.984753 75.88579
v 35.97206 -40.1321 76.028694
v 35.877754 -40.215332 76.197426
v 36.09319 -40.02255 75.812294
v 36.737785 -39.282837 75.948845
v 36.72765 -39.29382 75.98371
v 36.71849 -39.30374 76.01522
v 36.69597 -39.328144 76.09269
v 36.706722 -39.316494 76.0557
v 36.71293 -39.30977 76.03435
v 36.673317 -39.355495 76.121124
v 36.65126 -39.382133 76.14881
v 36.64041 -39.395233 76.16242
v 36.19218 -39.923553 75.91724
v 36.1707 -39.94675 75.7976
v 36.627697 -39.41416 76.13409
v 36.633987 -39.407852 76.110306
v 36.64677 -39.395027 76.06194
v 36.6578 -39.38396 76.020226
v 36.299557 -39.804478 76.07435
v 36.260696 -39.850513 75.954445
v 36.40005 -39.69351 76.06541
v 36.481873 -39.599213 76.06779
v 36.466316 -39.61481 76.11969
v 36.448246 -39.632927 76.17998
v 36.5718 -39.494522 75.98334
v 36.56096 -39.505756 76.02067
v 36.555283 -39.511642 76.040215
v 36.536682 -39.53092 76.10426
v 36.54663 -39.520607 76.070015
v 36.54404 -39.52684 76.00941
v 36.5295 -39.543766 76.02306
v 36.512783 -39.563225 76.03876
v 36.80236 -39.202225 75.84191
v 36.859016 -39.122765 75.811714
v 36.907627 -39.04461 75.86424
v 36.987747 -38.929317 75.764496
v 36.982307 -38.93341 75.81166
v 36.980293 -38.934925 75.829124
v 36.976982 -38.937416 75.85786
v 36.97542 -38.93859 75.87139
v 36.973255 -38.94022 75.890175
v 36.97082 -38.942055 75.91131
v 37.03583 -38.84696 75.82533
v 37.02712 -38.859295 75.84109
v 37.011738 -38.881073 75.868904
v 37.00604 -38.889137 75.87921
v 36.99667 -38.902405 75.89616
v 36.98613 -38.917328 75.915215
v 37.049324 -38.830555 75.764755
v 37.053253 -38.82578 75.7471
v 37.068485 -38.80726 75.6787
v 37.39622 -31.168274 75.78016
v 37.338367 -31.057858 75.85718
v 37.39306 -31.189013 75.96154
v 37.370453 -31.17825 76.21506
v 37.334644 -31.079773 76.055145
v 37.3124 -31.058908 76.23113
v 37.39461 -31.213326 76.103966
v 37.394283 -31.208176 76.0738
v 37.3938 -31.200607 76.02946
v 37.393475 -31.195526 75.999695
v 37.451332 -31.307789 75.903625
v 37.443584 -31.302162 75.98094
v 37.44047 -31.299904 76.012
v 37.435837 -31.296537 76.058266
v 37.609474 -31.70758 76.084496
v 37.624252 -31.719284 75.92465
v 37.56625 -31.58645 75.97947
v 36.978558 -38.8863 76.38171
v 37.009113 -38.85198 76.226524
v 37.05076 -38.81088 75.946625
v 37.10519 -38.73686 75.782745
v 37.13923 -38.66722 75.918015
v 37.09969 -38.74434 75.79931
v 37.077972 -38.77387 75.864685
v 37.067204 -38.77025 76.09565
v 37.19596 -38.56729 75.96668
v 37.203617 -38.549908 76.01615
v 37.178635 -38.597813 75.95182
v 37.14051 -38.657227 76.007126
v 37.14009 -38.6605 75.97794
v 37.177414 -38.587875 76.086624
v 37.208515 -38.538788 76.0478
v 37.199547 -38.550995 76.08065
v 37.213036 -38.528522 76.07701
v 37.14179 -38.64723 76.09623
v 37.14129 -38.65114 76.06137
v 36.93584 -38.937386 76.56967
v 36.648373 -39.345234 76.73152
v 36.617813 -39.37985 76.86739
v 36.628757 -39.36745 76.81873
v 36.63309 -39.36254 76.79945
v 36.84576 -39.069077 76.63407
v 36.67633 -39.300335 76.846535
v 36.744087 -39.211845 76.71769
v 36.5532 -39.460052 76.97745
v 27.165346 -39.879936 76.3295
v 27.200998 -39.93103 76.56375
v 27.262938 -39.989307 76.45034
v 27.254227 -39.965908 76.15227
v 27.320385 -40.02601 76.00016
v 27.38135 -40.077885 75.84963
v 27.438648 -40.12361 75.70237
v 27.488684 -40.16158 75.56777
v 27.530802 -40.19289 75.4645
v 27.016336 -39.761074 77.02306
v 27.060349 -39.815735 77.08143
v 27.063894 -39.81638 77.04158
v 27.031158 -39.775723 76.99817
v 27.065075 -39.816593 77.02829
v 27.067266 -39.816994 77.00366
v 27.045261 -39.78966 76.97448
v 27.06963 -39.81742 76.9771
v 27.055141 -39.799427 76.95788
v 27.074184 -39.81825 76.925896
v 27.139145 -39.875877 76.739944
v 26.665926 -39.395813 77.90231
v 26.712334 -39.465683 77.963776
v 26.664715 -39.39879 77.95167
v 26.66343 -39.40194 78.003975
v 26.697363 -39.45436 78.06845
v 26.70125 -39.457302 78.041275
v 26.724766 -39.46727 77.80741
v 26.644438 -39.35913 77.83996
v 26.714827 -39.466 77.93241
v 26.71642 -39.466206 77.91238
v 26.721766 -39.46689 77.845146
v 26.720297 -39.466698 77.86362
v 26.719118 -39.46655 77.87844
v 26.71762 -39.46636 77.89726
v 26.76199 -39.50142 77.63719
v 26.791428 -39.529438 77.51512
v 26.842041 -39.586575 77.43188
v 26.92849 -39.662186 77.09086
v 26.93622 -39.67283 77.108246
v 26.94273 -39.68179 77.12289
v 26.948172 -39.68928 77.13513
v 26.954033 -39.69735 77.14831
v 26.964428 -39.711662 77.17169
v 26.982626 -39.736717 77.21262
v 26.976675 -39.72561 77.157715
v 26.973274 -39.71926 77.12634
v 26.971357 -39.715687 77.10866
v 26.969578 -39.712364 77.09224
v 26.967447 -39.70839 77.07259
v 27.005257 -39.751343 77.05981
v 27.00208 -39.74929 77.081245
v 26.999428 -39.747578 77.09917
v 26.997028 -39.746025 77.115364
v 26.99458 -39.744442 77.13191
v 26.9915 -39.742455 77.152695
v 27.052692 -39.80795 77.09435
v 27.043133 -39.798233 77.11049
v 27.034645 -39.789604 77.12482
v 27.02755 -39.78239 77.136795
v 27.021135 -39.775867 77.14762
v 27.014585 -39.769207 77.158676
v 26.927038 -39.691776 77.4454
v 36.413197 -39.62972 77.1892
v 36.444237 -39.597225 77.01208
v 36.498905 -39.52252 77.16636
v 35.917957 -40.174 76.41694
v 35.785183 -40.295067 76.36011
v 36.057602 -40.04128 76.417786
v 36.418346 -39.639523 76.762436
v 36.363773 -39.704346 76.739235
v 36.403828 -39.65534 76.78945
v 36.359264 -39.707863 76.77999
v 36.38893 -39.67157 76.81718
v 36.35728 -39.70941 76.79793
v 36.382374 -39.678715 76.82938
v 36.354458 -39.711617 76.82345
v 36.373043 -39.688885 76.84675
v 36.3464 -39.71791 76.896324
v 36.120037 -39.974728 76.55553
v 36.271286 -39.808468 76.72978
v 36.223324 -39.86698 76.5622
v 35.818283 -40.270004 75.97228
v 35.762886 -40.316616 76.17595
v 35.67588 -40.38773 76.28052
v 35.689255 -40.37521 76.45193
v 26.70208 -39.462666 78.09289
v 26.635601 -39.372223 78.125916
v 26.708696 -39.47431 78.12717
v 26.72003 -39.494267 78.185875
v 26.608576 -39.31842 77.95513
v 26.63975 -39.365883 77.98289
v 26.613337 -39.31975 77.89633
v 26.615763 -39.320435 77.86636
v 26.544262 -39.214256 77.853714
v 26.550093 -39.209415 77.70413
v 26.259312 -38.64402 76.370094
v 26.264227 -38.650158 76.310715
v 26.227894 -38.581715 76.20143
v 26.220514 -38.570835 76.25322
v 26.237701 -38.603256 76.305
v 26.216093 -38.562496 76.23991
v 26.316313 -38.74813 76.52007
v 26.505905 -39.12923 77.55969
v 26.497225 -39.0988 77.36199
v 26.427536 -38.98076 77.25218
v 26.423891 -38.962955 77.09771
v 26.461195 -39.01306 76.98194
v 26.428904 -38.949486 76.8039
v 26.343487 -38.805614 76.7314
v 26.031816 -38.205963 76.035164
v 26.087032 -38.31283 75.94107
v 26.097986 -38.338444 76.12868
v 26.175232 -38.480762 76.049355
v 26.136131 -38.404346 75.833374
v 26.017262 -38.17446 75.84932
v 26.169765 -38.46449 75.73179
v 26.22381 -38.559723 75.72102
v 26.511364 -39.01999 75.69857
v 26.419542 -38.877274 75.620285
v 26.559881 -39.087494 75.56943
v 26.48573 -38.976723 75.541756
v 26.327717 -38.73038 75.59348
v 26.248955 -38.599174 75.5776
v 26.84144 -39.471577 75.567444
v 26.844275 -39.476315 75.59484
v 26.84662 -39.480232 75.61751
v 26.849249 -39.484623 75.642914
v 26.718359 -39.30807 75.50282
v 26.763107 -39.372967 75.64469
v 26.765999 -39.375816 75.620316
v 26.768835 -39.378613 75.5964
v 26.771366 -39.381107 75.575066
v 26.774426 -39.384125 75.54927
v 26.780779 -39.390385 75.49571
v 26.595715 -39.135967 75.45712
v 26.659262 -39.224342 75.42039
v 27.230124 -39.89866 75.36254
v 27.115942 -39.778793 75.36409
v 27.012293 -39.674713 75.5483
v 26.960028 -39.614094 75.534004
v 27.00536 -39.664684 75.51161
v 26.96627 -39.619198 75.49828
v 26.999718 -39.65653 75.481766
v 26.971375 -39.62337 75.46908
v 26.995106 -39.649853 75.45735
v 26.98384 -39.63356 75.397736
v 26.927465 -39.572044 75.480705
v 26.942244 -39.58817 75.458954
v 26.848476 -39.471317 75.40016
v 26.84435 -39.47147 75.49826
v 26.84496 -39.471447 75.4838
v 26.845509 -39.471428 75.4707
v 27.291813 -39.955837 75.261955
v 27.519794 -40.1754 75.34229
v 27.35721 -40.018177 75.23019
v 27.432247 -40.092144 75.28405
v 27.500227 -40.150887 75.2139
v 35.61596 -40.43928 75.72035
v 35.635853 -40.423443 75.75687
v 35.615818 -40.43983 75.77489
v 35.645374 -40.415863 75.77434
v 35.615784 -40.43996 75.787895
v 35.61575 -40.440094 75.800995
v 35.65298 -40.409805 75.7883
v 35.615696 -40.440304 75.821846
v 35.660156 -40.404095 75.80147
v 35.6707 -40.3957 75.820816
v 35.615643 -40.440502 75.841515
v 35.61561 -40.440647 75.85594
v 35.68131 -40.387253 75.840294
v 35.61557 -40.440792 75.870415
v 35.698208 -40.3738 75.87131
v 35.615494 -40.441086 75.899506
v 36.115665 -40.00063 75.68204
v 35.97568 -40.1311 75.76991
v 35.994377 -40.113716 75.80202
v 36.00474 -40.104076 75.81982
v 36.0146 -40.09491 75.83675
v 36.02085 -40.089096 75.84749
v 36.03618 -40.074844 75.87381
v 36.051277 -40.061268 75.79718
v 36.032127 -40.078957 75.79027
v 36.011993 -40.097557 75.78301
v 35.781086 -40.30412 75.69524
v 36.754353 -39.27295 75.77485
v 36.74421 -39.279003 75.881386
v 36.741833 -39.280422 75.90634
v 36.740196 -39.2814 75.92353
v 36.65989 -39.382874 75.9959
v 36.661762 -39.381897 75.97411
v 36.66485 -39.380295 75.93822
v 36.667183 -39.379078 75.91103
v 36.668663 -39.378307 75.893814
v 36.67081 -39.37719 75.86882
v 36.258373 -39.85573 75.81825
v 36.22579 -39.891056 75.666534
v 36.61281 -39.454514 75.80296
v 36.605473 -39.46167 75.83523
v 36.599514 -39.467484 75.861435
v 36.59456 -39.47232 75.88324
v 36.590717 -39.476063 75.90012
v 36.584587 -39.482048 75.9271
v 36.578457 -39.48803 75.95406
v 36.357403 -39.74663 75.889305
v 36.471222 -39.61732 75.92227
v 36.543144 -39.53779 75.816605
v 36.54627 -39.53307 75.834785
v 36.550835 -39.526176 75.86136
v 36.554546 -39.520573 75.88294
v 36.557632 -39.515915 75.9009
v 36.56002 -39.512306 75.9148
v 36.56384 -39.506542 75.93702
v 36.567657 -39.50078 75.95923
v 36.8358 -39.164207 75.70839
v 36.924736 -39.034473 75.67863
v 36.9207 -39.036865 75.72243
v 36.90451 -39.061646 75.71958
v 36.918858 -39.037956 75.742386
v 36.895298 -39.074024 75.73824
v 36.916183 -39.039543 75.77144
v 36.884285 -39.088818 75.760544
v 36.912983 -39.041435 75.806145
v 36.865856 -39.113575 75.79786
v 36.911617 -39.042244 75.82096
v 36.789505 -39.235973 75.598816
v 37.02246 -38.89009 75.58379
v 37.149117 -38.67887 75.60832
v 37.109257 -38.7554 75.50426
v 37.258453 -38.462616 75.9236
v 37.18643 -38.605064 75.71812
v 37.225266 -38.529053 75.82064
v 37.642094 -31.734695 75.739876
v 37.57945 -31.589235 75.79283
v 37.515488 -31.446136 75.851395
v 37.531017 -31.452513 75.661606
v 37.59447 -31.592655 75.58605
v 37.54052 -31.450895 75.5118
v 36.96104 -30.364223 76.295944
v 36.96271 -30.348461 76.15765
v 36.937405 -30.312405 76.249535
v 36.9193 -30.27271 76.21399
v 37.341236 -31.036715 75.688255
v 37.296257 -30.954006 75.75393
v 37.340298 -31.043625 75.74346
v 37.3398 -31.047287 75.77272
v 37.29372 -30.950773 75.76636
v 37.33931 -31.050917 75.80172
v 37.283817 -30.93814 75.81489
v 37.266747 -30.916374 75.89854
v 37.459618 -31.289322 75.66703
v 37.39098 -31.127281 75.59782
v 36.902134 -30.256098 76.330376
v 36.922028 -30.30048 76.375626
v 36.927498 -30.312693 76.38808
v 36.952866 -30.369287 76.44577
v 36.838615 -30.13803 76.3435
v 36.858803 -30.15527 76.1912
v 36.829765 -30.118198 76.3188
v 36.82179 -30.10032 76.29654
v 36.80246 -30.057014 76.2426
v 36.816673 -30.088861 76.282265
v 36.789684 -30.015747 76.108574
v 36.7978 -30.041952 76.19368
v 36.551537 -29.504475 75.4455
v 36.521454 -29.47394 75.57947
v 36.59167 -29.59405 75.596146
v 36.547195 -29.52765 75.66113
v 36.522324 -29.458172 75.45797
v 36.512638 -29.442814 75.462105
v 36.493114 -29.411867 75.470436
v 36.823967 -30.197924 77.02196
v 36.78759 -30.141678 77.12373
v 36.864605 -30.286953 77.12441
v 36.9512 -30.393955 76.64704
v 37.008503 -30.488157 76.52467
v 37.012375 -30.476402 76.38495
v 37.01496 -30.460754 76.23438
v 37.01085 -30.430834 76.075745
v 36.957684 -30.321016 76.02813
v 37.196316 -30.787773 75.994385
v 37.19503 -30.75537 75.80179
v 37.259636 -30.933065 76.109146
v 37.30305 -31.062216 76.38649
v 37.24994 -30.938152 76.28432
v 37.34978 -31.152027 76.334656
v 37.39219 -31.243418 76.33837
v 37.737885 -31.993155 75.86486
v 37.76348 -32.03031 75.68634
v 37.704853 -31.88395 75.697945
v 37.54521 -31.579992 76.25924
v 37.599083 -31.705963 76.23474
v 37.56442 -31.605383 76.12939
v 37.64027 -31.79915 76.185
v 37.682423 -31.858288 75.89064
v 37.659554 -31.82701 76.05656
v 37.432785 -31.31494 76.2207
v 37.501038 -31.450142 76.09071
v 37.49143 -31.462187 76.312584
v 37.53305 -31.572199 76.39576
v 37.581306 -31.687384 76.39222
v 37.59703 -31.70382 76.252914
v 37.590874 -31.697384 76.307465
v 37.58779 -31.69416 76.33477
v 37.437958 -31.35661 76.41457
v 37.762062 -32.07568 75.99312
v 37.7877 -32.12249 75.866264
v 37.79325 -32.162712 76.015495
v 37.829918 -32.20936 75.701416
v 37.790703 -32.158222 76.02815
v 37.763344 -32.088615 76.04588
v 37.78244 -32.14365 76.069244
v 37.763985 -32.095085 76.07228
v 37.778305 -32.136356 76.0898
v 37.76462 -32.101555 76.09866
v 37.77417 -32.12907 76.110344
v 37.76505 -32.105865 76.11626
v 37.765903 -32.114494 76.15144
v 37.025116 -38.803127 76.49698
v 37.071205 -38.74705 76.28061
v 37.28054 -38.41383 76.04279
v 37.236538 -38.477966 76.19546
v 37.241673 -38.47048 76.177635
v 37.246605 -38.463295 76.16054
v 37.258537 -38.4459 76.119125
v 37.162117 -38.600643 76.24007
v 36.981346 -38.856403 76.708374
v 36.892212 -38.99133 76.74805
v 36.812878 -39.105648 76.815994
v 36.859196 -39.0329 76.880135
v 36.66207 -39.317158 76.89932
v 36.641376 -39.341568 76.97593
v 36.72865 -39.221024 76.9355
v 36.59627 -39.39527 77.134674
v 36.433746 -39.599075 77.35928
v 36.548656 -39.45174 77.321686
v 27.304737 -40.024532 76.321075
v 27.251831 -39.994923 76.73928
v 27.303669 -40.03798 76.584045
v 27.342018 -40.069138 76.45761
v 27.497866 -40.185963 75.85791
v 27.37414 -40.086124 76.17269
v 27.437918 -40.139324 76.01392
v 27.552156 -40.22473 75.7008
v 27.576687 -40.238205 75.562096
v 27.622126 -40.268284 75.42501
v 27.113747 -39.883343 77.18657
v 27.124775 -39.884193 77.0462
v 27.1769 -39.94454 77.09604
v 27.135698 -39.894604 77.031235
v 27.182499 -39.947407 77.06033
v 27.150822 -39.90902 77.01051
v 27.185163 -39.948772 77.04334
v 27.15802 -39.91588 77.000656
v 27.18885 -39.950665 77.01982
v 27.167982 -39.925373 76.987
v 27.201115 -39.95695 76.941605
v 26.739058 -39.514282 78.1218
v 26.74463 -39.520145 78.103035
v 26.751955 -39.52785 78.07837
v 26.745865 -39.515972 78.03264
v 26.736845 -39.50244 78.014114
v 26.758085 -39.534298 78.05773
v 26.767342 -39.536133 77.9373
v 26.733461 -39.481335 77.83394
v 26.737617 -39.488056 77.84662
v 26.74391 -39.498234 77.865814
v 26.748957 -39.506397 77.88122
v 26.755371 -39.51677 77.90078
v 26.760517 -39.525097 77.91648
v 26.796247 -39.566917 77.860794
v 26.78127 -39.546036 77.84961
v 26.76948 -39.529602 77.840805
v 26.75502 -39.509445 77.83001
v 26.745075 -39.495583 77.82258
v 26.797218 -39.558144 77.75038
v 26.81748 -39.58005 77.71094
v 26.828093 -39.591526 77.69028
v 26.858654 -39.624573 77.63078
v 26.838171 -39.602425 77.670654
v 26.812162 -39.55878 77.5508
v 26.824055 -39.57561 77.57126
v 26.834726 -39.590714 77.589615
v 26.847492 -39.59904 77.49714
v 26.850348 -39.605576 77.53133
v 26.85291 -39.611435 77.562004
v 27.024925 -39.807713 77.4562
v 27.082817 -39.862053 77.33528
v 26.97151 -39.76093 77.62464
v 26.758492 -39.558815 78.34717
v 26.806864 -39.60821 78.1924
v 27.309576 -40.06341 76.87985
v 27.288166 -40.051876 77.0029
v 27.294403 -40.055237 76.96705
v 27.352682 -40.11434 76.984985
v 36.344704 -39.70444 77.74985
v 36.289097 -39.76966 77.60488
v 36.393944 -39.64507 77.571304
v 36.337864 -39.71397 77.44976
v 36.33842 -39.716194 77.29214
v 36.34583 -39.712288 77.113716
v 35.782757 -40.292747 76.63402
v 36.26427 -39.802544 77.218704
v 36.26137 -39.809025 77.07095
v 35.992947 -40.096706 76.66143
v 36.203293 -39.87543 76.928955
v 36.1444 -39.943462 76.73146
v 35.6582 -40.40088 76.75977
v 35.72276 -40.34635 76.90483
v 35.585674 -40.462524 75.77458
v 35.577847 -40.468536 75.788605
v 35.570457 -40.474205 75.801834
v 35.5596 -40.482536 75.82127
v 35.54868 -40.49092 75.840836
v 35.54067 -40.49707 75.85518
v 35.49928 -40.52466 75.737015
v 35.46607 -40.547638 75.834
v 35.561417 -40.48049 75.97608
v 35.68572 -40.38317 75.92564
v 35.675827 -40.3906 75.96867
v 35.65372 -40.40719 76.06484
v 35.663887 -40.39956 76.020615
v 35.669205 -40.395565 75.997475
v 35.641575 -40.417957 76.012314
v 35.63522 -40.42359 75.984825
v 35.62731 -40.430607 75.95062
v 35.61127 -40.4409 76.024025
v 35.593124 -40.45531 76.00657
v 35.417282 -40.575943 75.752594
v 35.584282 -40.45746 76.39099
v 35.574272 -40.465714 76.22936
v 35.6118 -40.43634 76.58736
v 26.667053 -39.4334 78.31704
v 26.704638 -39.500694 78.49356
v 26.099434 -38.34709 76.29637
v 26.044687 -38.23605 76.20765
v 26.486952 -39.11627 77.73569
v 26.57436 -39.298634 78.28153
v 26.522505 -39.20035 78.06353
v 26.47761 -39.115353 77.88412
v 26.154345 -38.44977 76.246185
v 26.144827 -38.437317 76.38411
v 26.239958 -38.615093 76.49643
v 26.196812 -38.533302 76.38196
v 26.106674 -38.36582 76.44108
v 26.260098 -38.658173 76.65407
v 26.41864 -38.982174 77.446465
v 26.437374 -39.02833 77.62558
v 26.365997 -38.884407 77.30036
v 26.362177 -38.865772 77.14383
v 26.370893 -38.86538 76.94784
v 26.285063 -38.71349 76.84529
v 25.962015 -38.061043 75.95245
v 25.986828 -38.115616 76.13588
v 25.954908 -38.046314 75.75633
v 25.93649 -38.00743 76.089554
v 26.004272 -38.15496 76.279625
v 25.946646 -38.031097 76.25493
v 25.996967 -38.138485 76.21943
v 25.945623 -38.028717 76.23829
v 25.995028 -38.13411 76.203445
v 25.94462 -38.02638 76.22196
v 25.941566 -38.019264 76.17224
v 25.94038 -38.0165 76.152916
v 25.91349 -37.956955 75.83368
v 25.895138 -37.91834 75.67393
v 26.068512 -38.275204 75.75413
v 26.116348 -38.365406 75.66355
v 25.942394 -38.021847 75.57172
v 26.004244 -38.14824 75.66059
v 26.171791 -38.46509 75.579575
v 25.87905 -37.888508 75.458046
v 25.933573 -38.006275 75.42946
v 26.204767 -38.52098 75.451065
v 26.363064 -38.784428 75.47209
v 26.428719 -38.886868 75.43772
v 26.512873 -39.012913 75.38041
v 26.278664 -38.645134 75.388245
v 26.737135 -39.32705 75.35835
v 26.771896 -39.377495 75.46776
v 26.594667 -39.130653 75.321915
v 26.658865 -39.21952 75.28745
v 27.173655 -39.835308 75.25948
v 27.232807 -39.894695 75.223495
v 27.116257 -39.773052 75.226715
v 27.01705 -39.668396 75.338196
v 27.02874 -39.68066 75.31723
v 27.03707 -39.689396 75.3023
v 27.047094 -39.699913 75.284325
v 27.055807 -39.709053 75.2687
v 27.003231 -39.648834 75.22997
v 27.000158 -39.64641 75.25656
v 26.960161 -39.600143 75.24653
v 26.964031 -39.605606 75.27124
v 26.997604 -39.6444 75.278656
v 26.96713 -39.609978 75.29103
v 26.995909 -39.643066 75.29332
v 26.969189 -39.612885 75.30418
v 26.99402 -39.64158 75.30966
v 26.971481 -39.61612 75.31882
v 26.992428 -39.640324 75.32344
v 26.899483 -39.52717 75.24247
v 26.798527 -39.40116 75.21734
v 27.29529 -39.95288 75.1142
v 27.587164 -40.22948 75.24422
v 27.678537 -40.30885 75.28756
v 27.423101 -40.075558 75.11377
v 27.42676 -40.08219 75.18189
v 27.427673 -40.08385 75.19891
v 27.429022 -40.086296 75.224014
v 27.542133 -40.183167 75.093185
v 27.515724 -40.162823 75.16926
v 35.68131 -40.387978 75.560425
v 35.582157 -40.462906 75.52315
v 35.427593 -40.567493 75.63426
v 35.51754 -40.50989 75.615036
v 36.173656 -39.944508 75.513336
v 36.046906 -40.066692 75.52851
v 35.902752 -40.1991 75.51557
v 35.766617 -40.31795 75.45913
v 36.68717 -39.36701 75.675064
v 36.68376 -39.36913 75.71542
v 36.68189 -39.370293 75.737595
v 36.67661 -39.37358 75.800125
v 36.67899 -39.3721 75.77194
v 36.680355 -39.37125 75.75578
v 36.66533 -39.39271 75.71263
v 36.65333 -39.406826 75.73326
v 36.643486 -39.41841 75.7502
v 36.619495 -39.446648 75.791466
v 36.738605 -39.310753 75.47899
v 36.236122 -39.88394 75.34196
v 36.291553 -39.824623 75.50247
v 36.337334 -39.773148 75.67881
v 36.58787 -39.490273 75.66501
v 36.651768 -39.418365 75.52802
v 36.468372 -39.62737 75.7033
v 36.88255 -39.108284 75.537346
v 36.975826 -38.97277 75.472885
v 36.835148 -39.184254 75.41138
v 37.06688 -38.8345 75.39855
v 37.23059 -38.54443 75.53596
v 37.192917 -38.619682 75.42905
v 37.153572 -38.6967 75.32337
v 37.2952 -38.378826 76.15208
v 37.345505 -38.29772 76.03053
v 37.330948 -38.336174 75.882576
v 37.301777 -38.399296 75.75631
v 37.26714 -38.470512 75.644325
v 37.70883 -37.5895 75.666756
v 37.725185 -37.537964 75.79902
v 37.667675 -37.669884 75.80103
v 37.98065 -36.823795 75.93284
v 37.95513 -36.922497 75.822
v 38.01069 -36.75464 75.74271
v 37.973328 -36.895298 75.628
v 37.63085 -31.654814 75.43979
v 37.581253 -31.524134 75.37327
v 37.664757 -31.758686 75.54628
v 37.66961 -31.740234 75.39109
v 37.73217 -31.922665 75.51638
v 37.788174 -32.061993 75.49418
v 37.86346 -32.253666 75.47331
v 37.816383 -32.10373 75.31787
v 37.648277 -31.660625 75.2667
v 37.4612 -31.285727 75.62315
v 37.45328 -31.269808 75.63411
v 37.449913 -31.259428 75.6166
v 37.462044 -31.283813 75.59981
v 37.447098 -31.250761 75.60198
v 37.462746 -31.282217 75.58032
v 37.44238 -31.236229 75.57747
v 37.463924 -31.27954 75.547646
v 37.43488 -31.213121 75.53848
v 37.46441 -31.278437 75.534195
v 37.466084 -31.274637 75.48783
v 37.428226 -31.192633 75.50392
v 37.508934 -31.35682 75.37931
v 37.499355 -31.359287 75.54239
v 37.48848 -31.340137 75.57651
v 37.47846 -31.322493 75.60794
v 37.474224 -31.315037 75.62122
v 37.50251 -31.358475 75.4887
v 37.50395 -31.358103 75.46418
v 37.50808 -31.357038 75.39383
v 37.50692 -31.357338 75.41362
v 37.506035 -31.357567 75.42869
v 37.505234 -31.357773 75.44232
v 36.91013 -30.238274 76.088295
v 36.880814 -30.237303 76.48566
v 36.847458 -30.109072 76.00482
v 36.765156 -29.94373 75.905396
v 36.722275 -29.888222 76.07456
v 36.70916 -29.85963 76.03525
v 36.698574 -29.836546 76.00351
v 36.674873 -29.78487 75.93246
v 36.704643 -29.815598 75.76855
v 36.636204 -29.693577 75.7593
v 36.67668 -29.74271 75.60284
v 36.99022 -30.363846 75.885056
v 37.066586 -30.526712 75.97954
v 37.070835 -30.560507 76.159164
v 36.912712 -30.22119 75.9266
v 37.1311 -30.64054 75.886215
v 37.24701 -30.845522 75.7104
v 37.291203 -30.919617 75.61442
v 37.13395 -30.611347 75.671715
v 37.198364 -30.735136 75.643715
v 37.33902 -31.00404 75.52734
v 37.388206 -31.093088 75.43348
v 37.38969 -31.111397 75.52148
v 37.39032 -31.11916 75.558784
v 36.717587 -29.797192 75.48038
v 36.639046 -29.642397 75.37026
v 36.553745 -29.485071 75.291794
v 36.552803 -29.493362 75.35748
v 36.5525 -29.495981 75.37822
v 36.552223 -29.498442 75.39771
v 36.55189 -29.501371 75.42092
v 36.51391 -29.428873 75.35604
v 36.507683 -29.420088 75.36608
v 36.504715 -29.418413 75.38733
v 36.50193 -29.416842 75.40729
v 36.49861 -29.414968 75.43106
v 36.496254 -29.41364 75.44795
v 36.49064 -29.375568 75.25217
v 36.446945 -29.323914 75.37182
v 36.435787 -29.285389 75.22772
v 36.438263 -29.29394 75.259705
v 36.43931 -29.29754 75.27318
v 36.44137 -29.304651 75.29977
v 36.44269 -29.309223 75.31687
v 36.802864 -30.089003 76.47015
v 36.793324 -30.062162 76.403595
v 36.790535 -30.05432 76.38415
v 36.786423 -30.042744 76.35544
v 36.783783 -30.035322 76.337036
v 36.836754 -30.17973 76.67355
v 36.81864 -30.172258 76.88839
v 36.822094 -30.188889 76.97494
v 36.865932 -30.27323 76.987686
v 36.786057 -30.128172 77.03298
v 36.78532 -30.121674 76.98932
v 36.62767 -29.712925 76.01882
v 36.67049 -29.787903 76.016014
v 36.650177 -29.758604 76.06611
v 36.667385 -29.790052 76.07525
v 36.657394 -29.773252 76.08127
v 36.666107 -29.790936 76.09957
v 36.696045 -29.853584 76.170395
v 36.705124 -29.865572 76.13723
v 36.684383 -29.82918 76.14281
v 36.71065 -29.872875 76.11703
v 36.731213 -29.914564 76.150536
v 36.740547 -29.94208 76.22989
v 36.756058 -29.975529 76.268326
v 36.76949 -30.004494 76.30161
v 36.73396 -29.952711 76.39711
v 36.60039 -29.650667 75.900734
v 36.567238 -29.574505 75.75533
v 36.507263 -29.469063 75.71421
v 36.7137 -30.00566 77.13377
v 36.739277 -30.038557 77.007996
v 36.774487 -30.097607 76.95533
v 36.7484 -30.050205 76.96321
v 36.76767 -30.08247 76.93396
v 36.759552 -30.064436 76.90849
v 36.44602 -29.325096 75.39034
v 36.44502 -29.326365 75.41021
v 36.443832 -29.327875 75.433876
v 36.44299 -29.328949 75.45069
v 36.441868 -29.330378 75.47307
v 36.43598 -29.337873 75.59049
v 36.249268 -28.998417 75.14056
v 36.27675 -29.050655 75.2468
v 36.30835 -29.085115 75.16097
v 36.333824 -29.137096 75.2702
v 36.368465 -29.209614 75.41725
v 36.423374 -29.268553 75.24332
v 36.393555 -29.22811 75.28077
v 36.390747 -29.226038 75.29605
v 36.38163 -29.219318 75.345634
v 36.325153 -29.167084 75.593025
v 36.8353 -30.249136 77.28013
v 36.75458 -30.10092 77.315544
v 36.21734 -28.969181 75.26589
v 36.170227 -28.890314 75.14383
v 36.168964 -28.893278 75.18636
v 36.1862 -28.917053 75.18521
v 36.168365 -28.894686 75.20655
v 36.193783 -28.929749 75.204865
v 36.167732 -28.896168 75.227806
v 36.201767 -28.943111 75.22554
v 36.16655 -28.898947 75.26767
v 36.819153 -30.233925 77.42697
v 36.908787 -30.340836 76.868904
v 36.915325 -30.373444 77.03767
v 36.884872 -30.326958 77.13527
v 36.891537 -30.340113 77.13884
v 36.90328 -30.363287 77.14513
v 36.90933 -30.375237 77.14837
v 36.922764 -30.401752 77.15556
v 36.90413 -30.37932 77.26982
v 36.889534 -30.351715 77.272
v 36.882793 -30.338963 77.27302
v 36.869713 -30.314228 77.27498
v 36.86229 -30.300186 77.276085
v 36.884575 -30.359013 77.42679
v 36.964027 -30.461071 76.98459
v 37.01058 -30.537289 76.865234
v 37.063942 -30.491877 75.78244
v 37.131424 -30.669592 76.07775
v 37.129417 -30.690111 76.252716
v 37.192608 -30.807116 76.18047
v 37.06556 -30.593885 76.47834
v 37.069828 -30.580961 76.32227
v 37.059692 -30.60772 76.66294
v 37.124447 -30.702229 76.413414
v 37.11776 -30.708326 76.555435
v 37.186058 -30.817461 76.34972
v 37.241795 -30.944254 76.445526
v 37.294144 -31.064466 76.529305
v 37.323063 -31.109987 76.422935
v 37.333984 -31.136057 76.44283
v 37.366768 -31.214317 76.50254
v 37.351105 -31.176931 76.474014
v 37.34428 -31.160637 76.461586
v 37.361115 -31.193592 76.446686
v 37.358654 -31.18456 76.42234
v 37.35494 -31.170935 76.38561
v 37.353477 -31.165575 76.37117
v 37.350994 -31.156483 76.346664
v 37.389393 -31.240217 76.35642
v 37.38447 -31.234585 76.3882
v 37.382526 -31.232357 76.40077
v 37.377575 -31.22669 76.43274
v 37.67773 -31.892952 76.1867
v 37.71605 -31.969614 76.06039
v 37.715755 -32.001682 76.25864
v 37.65088 -31.84921 76.33215
v 37.646637 -31.829193 76.2733
v 37.64569 -31.82473 76.260185
v 37.642353 -31.808973 76.213875
v 37.64124 -31.803724 76.19844
v 37.653004 -31.859234 76.36161
v 37.75675 -32.120148 76.32332
v 37.49634 -31.500866 76.4891
v 37.54999 -31.632288 76.52539
v 37.606316 -31.77635 76.578766
v 37.44581 -31.405396 76.61843
v 37.810436 -32.229443 76.111305
v 37.94525 -32.503757 75.51782
v 37.9467 -32.511864 75.53068
v 37.995464 -32.66749 75.490944
v 37.9502 -32.531456 75.56176
v 37.95341 -32.549423 75.590256
v 38.001717 -32.70962 75.5754
v 37.96157 -32.595085 75.66268
v 38.00627 -32.74031 75.63692
v 38.007603 -32.749287 75.654915
v 37.910164 -32.386444 75.492935
v 37.90837 -32.390873 75.52965
v 37.907707 -32.39251 75.54318
v 37.90611 -32.396458 75.5759
v 37.904644 -32.400078 75.605896
v 37.902645 -32.405018 75.64683
v 37.87813 -32.371155 75.827034
v 37.835217 -32.27044 75.95166
v 37.800735 -32.2329 76.27163
v 38.035973 -32.859493 75.69365
v 38.0157 -32.801258 75.75748
v 38.049225 -36.64601 75.60955
v 38.060585 -36.577343 75.74023
v 38.0267 -36.6631 75.950455
v 37.92951 -36.96955 76.0354
v 37.906567 -37.06041 75.88055
v 38.015556 -36.673645 76.14146
v 37.97761 -36.806164 76.11
v 37.06971 -38.7225 76.613625
v 37.11275 -38.666992 76.42557
v 37.340107 -38.29336 76.19799
v 37.406708 -38.181335 76.061966
v 37.286438 -38.38986 76.20287
v 37.28318 -38.39396 76.22175
v 37.270176 -38.410336 76.29715
v 37.19502 -38.53439 76.36632
v 37.880898 -37.114067 76.02633
v 37.74297 -37.478504 75.95778
v 37.78371 -37.398117 75.783295
v 37.803757 -37.329727 75.94385
v 37.876724 -37.104458 76.187515
v 37.474487 -38.06157 75.93785
v 37.516014 -37.971703 76.02815
v 37.47255 -38.063816 75.95621
v 37.470345 -38.066376 75.97711
v 37.45758 -38.08119 76.098114
v 37.459484 -38.07898 76.08006
v 37.468487 -38.06853 75.99473
v 37.570583 -37.866497 75.95421
v 37.542847 -37.932114 75.85449
v 37.607395 -37.80122 75.80772
v 37.68181 -37.621723 75.962105
v 37.621086 -37.75749 75.961586
v 37.48417 -38.018764 76.20642
v 36.80667 -39.105293 76.97621
v 37.040585 -38.7587 76.764114
v 36.98719 -38.83517 76.88646
v 36.91756 -38.944294 76.87632
v 36.866207 -39.016136 76.981026
v 36.743885 -39.18915 77.121666
v 36.674072 -39.29041 77.08897
v 36.65899 -39.30295 77.27333
v 36.664085 -39.298714 77.21106
v 36.667908 -39.295532 77.16429
v 36.672447 -39.29176 77.10884
v 36.49941 -39.511814 77.52197
v 36.601643 -39.37631 77.471146
v 36.681164 -39.26662 77.43759
v 36.453712 -39.568604 77.74121
v 36.379345 -39.66314 77.90143
v 36.30458 -39.753323 77.888374
v 36.31944 -39.736675 78.010605
v 27.68951 -40.31819 75.30367
v 27.704313 -40.33079 75.3254
v 27.712358 -40.337643 75.33721
v 27.723211 -40.34688 75.35315
v 27.73233 -40.354645 75.36653
v 27.743755 -40.36437 75.38331
v 27.77515 -40.391098 75.4294
v 27.749594 -40.364536 75.23587
v 27.754011 -40.369125 75.26932
v 27.756413 -40.371624 75.2875
v 27.765781 -40.38136 75.35845
v 27.762371 -40.377815 75.332634
v 27.759651 -40.37499 75.31203
v 27.85039 -40.44238 75.26113
v 27.433008 -40.151363 76.37012
v 27.358438 -40.100918 76.73053
v 27.407764 -40.138435 76.56896
v 27.62249 -40.292984 75.86236
v 27.560045 -40.249313 76.02442
v 27.498814 -40.203228 76.1856
v 27.56781 -40.273006 76.34963
v 27.694029 -40.33878 75.65823
v 27.787369 -40.40256 75.479546
v 27.791918 -40.406826 75.49821
v 27.79816 -40.412685 75.52383
v 27.810493 -40.424255 75.57445
v 27.821169 -40.43427 75.618256
v 27.123146 -39.920147 77.48761
v 27.173033 -39.95986 77.3334
v 27.199898 -39.97729 77.20146
v 27.19638 -39.97501 77.218735
v 27.192657 -39.972595 77.23702
v 27.189585 -39.9706 77.252106
v 27.18604 -39.957554 77.13793
v 27.332104 -40.103756 77.105415
v 27.247694 -40.019062 77.10538
v 27.221842 -39.98459 77.01448
v 27.22946 -39.994747 77.04126
v 27.234285 -40.001183 77.058235
v 27.241274 -40.01345 77.118286
v 27.227514 -40.001427 77.14594
v 26.847513 -39.64248 77.99235
v 26.79093 -39.56742 77.9535
v 26.805454 -39.58669 77.96347
v 26.81783 -39.603104 77.97197
v 26.825447 -39.61321 77.977196
v 26.808756 -39.585354 77.89289
v 26.818705 -39.600018 77.91842
v 26.82718 -39.61251 77.94017
v 26.8324 -39.6202 77.95357
v 26.846504 -39.626354 77.81263
v 26.84674 -39.630142 77.854836
v 26.84693 -39.633152 77.88839
v 26.84708 -39.635544 77.91507
v 26.847206 -39.637585 77.937805
v 26.85047 -39.625774 77.75328
v 26.85258 -39.625465 77.72171
v 26.854582 -39.625168 77.69172
v 26.935066 -39.735302 77.82549
v 27.066307 -39.870872 77.63093
v 27.020603 -39.830727 77.75733
v 26.905415 -39.731678 78.20022
v 26.801022 -39.628925 78.522736
v 26.854403 -39.682533 78.36435
v 27.407434 -40.15871 76.88437
v 27.38788 -40.165314 77.19937
v 27.428497 -40.191914 77.05617
v 36.289818 -39.77298 78.202095
v 36.2326 -39.835682 77.98873
v 36.242153 -39.823265 77.79222
v 36.13867 -39.94117 78.1641
v 36.191162 -39.890373 78.388016
v 36.071865 -40.018906 78.35507
v 36.180504 -39.89032 77.6461
v 36.228725 -39.8381 77.420525
v 35.871086 -40.209385 76.92441
v 36.140297 -39.936146 77.19482
v 36.047718 -40.036274 76.94707
v 35.66025 -40.40135 77.03693
v 35.744236 -40.326626 77.15656
v 35.62862 -40.427265 77.156
v 35.58617 -40.461502 77.04758
v 35.59612 -40.4529 76.97989
v 35.599697 -40.44981 76.95554
v 35.60199 -40.44783 76.93996
v 35.606068 -40.4443 76.9122
v 35.54971 -40.488552 76.97711
v 35.573902 -40.469555 76.94925
v 35.58547 -40.460476 76.93592
v 35.555195 -40.481476 76.75612
v 35.47564 -40.539295 75.94908
v 35.38857 -40.592236 75.863235
v 35.514034 -40.509865 76.0979
v 35.376415 -40.598305 75.83998
v 35.363262 -40.604877 75.81481
v 35.39526 -40.587296 75.74043
v 35.352962 -40.61002 75.7951
v 35.342834 -40.615078 75.77572
v 35.295666 -40.63864 75.685455
v 35.325417 -40.623302 75.70188
v 35.31586 -40.628555 75.7241
v 35.338528 -40.616543 75.709114
v 35.324757 -40.62411 75.74113
v 35.354263 -40.608433 75.717804
v 35.335438 -40.618774 75.761566
v 35.36516 -40.602814 75.72382
v 35.380085 -40.59512 75.732056
v 35.370056 -40.59872 75.55214
v 35.50791 -40.513016 76.48302
v 35.49519 -40.521267 76.44995
v 35.48408 -40.528473 76.42108
v 35.47567 -40.533928 76.39922
v 35.46639 -40.539948 76.3751
v 35.45663 -40.546276 76.34973
v 35.437588 -40.558628 76.30025
v 35.488304 -40.527397 76.62396
v 35.45758 -40.54913 76.75121
v 36.10227 -39.994995 78.58064
v 35.976013 -40.12267 78.471214
v 26.743393 -39.56829 78.66952
v 26.612852 -39.37175 78.46223
v 26.648329 -39.438198 78.636246
v 26.052505 -38.256336 76.37425
v 25.994625 -38.137505 76.42871
v 26.527304 -39.24583 78.43835
v 26.42765 -39.045666 77.98053
v 26.40942 -38.99777 77.786
v 26.368288 -38.9134 77.5999
v 26.484735 -39.16483 78.27797
v 26.432087 -39.069485 78.14586
v 26.380966 -38.97976 78.069824
v 26.115713 -38.38358 76.457634
v 26.148682 -38.44541 76.410355
v 26.12397 -38.399803 76.47276
v 26.151754 -38.451866 76.431274
v 26.130552 -38.41273 76.48482
v 26.154562 -38.457764 76.45039
v 26.157572 -38.464085 76.47089
v 26.143015 -38.437214 76.50765
v 26.161036 -38.47136 76.49447
v 26.150434 -38.451794 76.52124
v 26.163557 -38.476658 76.51164
v 26.170317 -38.490852 76.55766
v 26.069725 -38.297806 76.59579
v 26.208828 -38.573826 76.77523
v 26.140572 -38.444298 76.73608
v 26.331205 -38.835953 77.42581
v 26.292591 -38.7542 77.23403
v 26.294802 -38.743122 77.03157
v 26.235323 -38.631893 76.932945
v 25.925125 -37.986244 76.43365
v 25.892889 -37.911163 76.285385
v 25.899296 -37.92431 75.97188
v 25.891924 -37.907787 76.13582
v 25.860441 -37.837452 75.81678
v 25.825727 -37.761696 75.610306
v 25.8212 -37.75968 75.43277
v 25.837433 -37.80152 75.330055
v 25.842428 -37.811962 75.34542
v 25.850584 -37.82901 75.3705
v 25.854002 -37.83615 75.38101
v 25.859735 -37.84814 75.39865
v 25.865839 -37.860897 75.41742
v 25.870087 -37.869774 75.43048
v 26.062946 -38.264248 75.68343
v 26.061666 -38.261726 75.667175
v 26.054821 -38.248253 75.58023
v 26.10167 -38.336853 75.50487
v 26.106565 -38.346375 75.557785
v 26.114563 -38.361935 75.64426
v 26.000473 -38.14112 75.59498
v 25.99659 -38.133785 75.5274
v 25.992449 -38.125965 75.45532
v 25.995192 -38.131145 75.503044
v 26.050377 -38.239975 75.44604
v 26.051758 -38.242546 75.48771
v 26.052568 -38.244057 75.512215
v 26.142475 -38.410618 75.40921
v 25.910324 -37.95953 75.3327
v 25.902208 -37.9411 75.36523
v 25.899427 -37.934788 75.37637
v 25.889797 -37.912914 75.41497
v 25.894762 -37.92419 75.39507
v 25.947777 -38.03741 75.33223
v 25.952698 -38.04717 75.34579
v 25.961304 -38.064224 75.3695
v 25.972574 -38.086567 75.40056
v 25.978592 -38.098495 75.41714
v 25.873594 -37.881897 75.28776
v 25.87481 -37.88337 75.32568
v 25.875319 -37.883987 75.34157
v 25.876173 -37.88502 75.36824
v 25.87708 -37.886124 75.39662
v 25.877714 -37.88689 75.41637
v 26.1857 -38.485935 75.30167
v 26.540554 -39.050526 75.22849
v 26.363354 -38.78424 75.43773
v 26.363705 -38.784016 75.395996
v 26.364347 -38.783604 75.31991
v 26.43124 -38.88784 75.29031
v 26.430702 -38.887634 75.32173
v 26.429401 -38.88713 75.397804
v 26.472738 -38.949417 75.193855
v 26.233265 -38.567356 75.1791
v 26.307558 -38.690998 75.2116
v 26.701836 -39.274155 75.17869
v 26.605759 -39.141994 75.15498
v 26.531635 -39.036373 75.16583
v 26.520926 -39.01938 75.0906
v 27.175676 -39.831516 75.11698
v 27.062471 -39.710262 75.12001
v 27.061024 -39.71 75.152306
v 27.060276 -39.709866 75.16901
v 27.057411 -39.709343 75.232895
v 27.058079 -39.709465 75.218
v 27.05914 -39.709656 75.19436
v 27.011044 -39.656937 75.21547
v 27.023428 -39.669777 75.19248
v 27.036758 -39.683598 75.16774
v 27.045525 -39.692688 75.15147
v 26.95657 -39.590088 75.111565
v 26.957846 -39.59366 75.15951
v 26.95821 -39.59468 75.173195
v 26.958744 -39.596176 75.19326
v 26.959364 -39.59791 75.21657
v 26.99632 -39.640133 75.21244
v 26.987497 -39.629025 75.19005
v 26.9799 -39.61946 75.17077
v 26.974722 -39.61294 75.15762
v 26.853632 -39.465492 75.074844
v 26.75552 -39.34113 75.04351
v 27.232634 -39.886257 74.926476
v 27.357573 -40.00938 74.92584
v 27.293549 -39.94706 74.81653
v 27.303522 -39.956768 74.83356
v 27.315552 -39.96848 74.854095
v 27.322098 -39.97485 74.86527
v 27.330547 -39.983074 74.8797
v 27.339834 -39.992115 74.89556
v 27.351631 -40.003082 74.77898
v 27.352953 -40.004482 74.81166
v 27.353674 -40.005245 74.82945
v 27.355623 -40.007313 74.87765
v 27.354603 -40.006233 74.85241
v 27.737051 -40.353584 75.21822
v 27.675457 -40.30468 75.247925
v 27.720354 -40.339005 75.194725
v 27.673946 -40.302635 75.228485
v 27.712162 -40.331852 75.1832
v 27.67192 -40.299892 75.20241
v 27.701176 -40.322258 75.16774
v 27.669624 -40.296787 75.17287
v 27.688732 -40.311394 75.15022
v 27.668125 -40.294758 75.15358
v 27.665302 -40.290936 75.117256
v 27.787113 -40.389988 75.09906
v 27.907238 -40.481 75.108986
v 27.600054 -40.229767 74.94141
v 27.481386 -40.1244 74.94086
v 35.654755 -40.407986 75.40792
v 35.560757 -40.47638 75.38045
v 35.125942 -40.713543 75.49378
v 35.29434 -40.635513 75.42921
v 35.38414 -40.590042 75.53646
v 35.39876 -40.581028 75.52018
v 35.454727 -40.546535 75.45786
v 35.43869 -40.55642 75.47572
v 35.43037 -40.561546 75.484985
v 35.417877 -40.56925 75.49889
v 35.40807 -40.57529 75.50981
v 35.449905 -40.55026 75.489204
v 35.447407 -40.552193 75.50546
v 35.44365 -40.55509 75.52988
v 35.4407 -40.55737 75.54904
v 35.437904 -40.55953 75.56723
v 35.43351 -40.562923 75.59581
v 35.507614 -40.515682 75.5902
v 35.496086 -40.522408 75.561356
v 35.48752 -40.527405 75.53992
v 35.482063 -40.530586 75.52627
v 35.47632 -40.53394 75.51189
v 35.468998 -40.538208 75.493576
v 35.03586 -40.74786 75.282074
v 35.15304 -40.70145 75.3862
v 35.17086 -40.6935 75.31547
v 35.722973 -40.35323 75.274956
v 36.116905 -40.001205 75.34911
v 36.1805 -39.941315 75.19129
v 36.29242 -39.830173 75.16309
v 35.987507 -40.123154 75.335625
v 35.85105 -40.24585 75.30618
v 36.781693 -39.26348 75.29564
v 36.681767 -39.387917 75.358284
v 36.3525 -39.763824 75.31843
v 36.416195 -39.691044 75.4852
v 36.559387 -39.53013 75.45707
v 36.389477 -39.72838 75.16324
v 36.36192 -39.76081 75.03757
v 36.292915 -39.833042 75.0221
v 36.931225 -39.049946 75.34704
v 37.02421 -38.912235 75.28507
v 36.882954 -39.129555 75.20338
v 36.814205 -39.228577 75.14083
v 37.11299 -38.774277 75.215675
v 37.310516 -38.407974 75.463326
v 37.274822 -38.48166 75.35382
v 37.237446 -38.557644 75.24668
v 37.198612 -38.635147 75.14099
v 37.415432 -38.181602 75.85158
v 37.411957 -38.181496 75.93541
v 37.41107 -38.18147 75.95677
v 37.410324 -38.181446 75.97477
v 37.38009 -38.260735 75.6968
v 37.345318 -38.335155 75.57532
v 37.58042 -37.869553 75.66681
v 37.503765 -38.019318 75.74133
v 37.38703 -38.272663 75.39402
v 37.925797 -37.027905 75.708374
v 37.88509 -37.13588 75.772125
v 37.858574 -37.18992 75.91683
v 37.841316 -37.253445 75.7678
v 37.979115 -36.908566 75.421936
v 37.940865 -37.004642 75.55833
v 37.933018 -37.043255 75.44433
v 37.76189 -37.467968 75.629814
v 37.822823 -37.319355 75.60589
v 37.72862 -37.560425 75.49329
v 37.65763 -37.708725 75.6172
v 38.083508 -36.52631 75.56444
v 38.063496 -36.618458 75.48598
v 38.094776 -36.517403 75.395065
v 38.10515 -36.41381 75.67609
v 38.1231 -36.381763 75.47554
v 38.14893 -36.237766 75.59595
v 38.02418 -36.7501 75.50997
v 38.026344 -36.77396 75.32871
v 38.062054 -36.64912 75.34652
v 38.003098 -36.864464 75.22439
v 38.03834 -32.85889 75.6551
v 38.04196 -32.85797 75.59619
v 38.04323 -32.85765 75.575645
v 38.047955 -32.856453 75.49873
v 38.025204 -32.749073 75.40009
v 38.0104 -32.70846 75.44531
v 38.031677 -32.779625 75.42816
v 38.03383 -32.789776 75.437485
v 38.03631 -32.801483 75.44824
v 37.885204 -32.272503 75.29436
v 37.906487 -32.349854 75.39007
v 37.96752 -32.541023 75.37308
v 37.9775 -32.586185 75.41517
v 37.98149 -32.604256 75.43201
v 37.933064 -32.435394 75.414085
v 38.01312 -32.692123 75.34094
v 38.00842 -32.66997 75.31794
v 38.004627 -32.658016 75.32305
v 37.98797 -32.6055 75.34551
v 37.814415 -32.09075 75.26699
v 37.804256 -32.066597 75.27355
v 37.81374 -32.08629 75.249504
v 37.800087 -32.05383 75.25831
v 37.813038 -32.08168 75.23143
v 37.79578 -32.04064 75.24257
v 37.81189 -32.0741 75.20171
v 37.788696 -32.01895 75.216675
v 37.810818 -32.067028 75.17399
v 37.855373 -32.17658 75.1811
v 37.55341 -31.434381 75.2163
v 37.575813 -31.469934 75.12411
v 37.568554 -31.458418 75.15398
v 37.58555 -31.49398 75.14022
v 37.591988 -31.509878 75.15088
v 37.56365 -31.45063 75.174164
v 37.604546 -31.540892 75.17166
v 37.70405 -31.83241 75.41368
v 37.67926 -31.754314 75.34308
v 37.685043 -31.76275 75.314316
v 37.68953 -31.769295 75.292
v 37.69845 -31.782307 75.247635
v 37.70031 -31.798975 75.30287
v 37.70125 -31.80736 75.33066
v 37.702457 -31.818165 75.36647
v 37.753544 -31.931683 75.257416
v 37.79407 -32.04264 75.2964
v 37.788174 -32.026497 75.29073
v 37.778477 -31.99994 75.2814
v 37.76779 -31.958172 75.18885
v 37.788105 -32.012245 75.18669
v 37.772545 -31.967009 75.16598
v 37.787518 -32.005615 75.15705
v 37.777245 -31.975742 75.14337
v 37.78716 -32.001556 75.13889
v 37.78012 -31.98109 75.129524
v 37.78638 -31.992725 75.09941
v 37.803123 -32.04363 75.150505
v 37.797436 -32.02634 75.13315
v 37.68481 -31.715044 75.11714
v 37.68178 -31.710533 75.12954
v 37.674633 -31.699886 75.1588
v 37.665028 -31.68558 75.19812
v 37.660362 -31.678629 75.217224
v 37.649586 -31.649693 75.20406
v 37.65009 -31.645472 75.17988
v 37.651127 -31.636784 75.1301
v 37.6519 -31.630318 75.093056
v 37.430805 -31.194405 75.478615
v 37.433155 -31.196016 75.45559
v 37.435246 -31.197453 75.435074
v 37.437996 -31.199339 75.40813
v 37.444096 -31.203527 75.3483
v 37.451054 -31.226036 75.39246
v 37.45419 -31.236174 75.41235
v 37.456577 -31.243893 75.427505
v 37.458736 -31.250877 75.44121
v 37.4622 -31.262074 75.46318
v 37.496082 -31.295488 75.167854
v 36.84644 -30.079552 75.80417
v 36.922497 -30.213543 75.74262
v 36.76877 -29.913363 75.64226
v 36.995857 -30.339394 75.65079
v 36.928303 -30.200703 75.58408
v 37.06673 -30.469984 75.61356
v 37.106308 -30.52407 75.48418
v 37.292164 -30.892435 75.45984
v 37.240967 -30.804123 75.54943
v 37.180443 -30.669275 75.483955
v 37.143574 -30.571787 75.355415
v 37.304188 -30.885902 75.3036
v 37.344368 -30.987656 75.378624
v 37.397156 -31.090631 75.30748
v 36.299236 -29.055384 75.031586
v 36.734333 -29.80282 75.319595
v 36.767113 -29.883907 75.4664
v 36.76763 -29.89315 75.52159
v 36.76794 -29.898636 75.55433
v 36.679905 -29.68897 75.2141
v 36.675274 -29.683693 75.2318
v 36.67177 -29.679695 75.24521
v 36.666573 -29.673773 75.26506
v 36.661087 -29.667522 75.28602
v 36.65759 -29.663534 75.29939
v 36.642895 -29.622416 75.20505
v 36.64252 -29.624352 75.22105
v 36.64197 -29.627216 75.24474
v 36.641388 -29.63024 75.269745
v 36.641014 -29.63217 75.285706
v 36.622116 -29.600523 75.28909
v 36.617905 -29.590109 75.2689
v 36.613914 -29.58024 75.24977
v 36.61122 -29.573574 75.23685
v 36.598854 -29.542986 75.17755
v 36.531322 -29.424622 75.140594
v 36.46467 -29.314337 75.11684
v 36.45142 -29.301056 75.16771
v 36.44384 -29.293459 75.19681
v 36.380013 -29.185293 75.11889
v 36.383053 -29.19491 75.15525
v 36.386784 -29.206701 75.19983
v 36.390884 -29.21967 75.24886
v 36.388702 -29.212767 75.22276
v 36.4419 -29.279627 75.117386
v 36.43033 -29.261993 75.11767
v 36.42234 -29.249815 75.11786
v 36.40254 -29.219631 75.11834
v 36.221275 -28.942436 74.99873
v 36.14091 -28.83225 74.97481
v 36.727665 -30.017313 77.00853
v 36.710598 -29.986082 77.00931
v 36.699463 -29.965706 77.00982
v 36.68847 -29.94559 77.01032
v 36.731808 -30.012287 76.898186
v 36.715015 -29.980728 76.891945
v 36.704063 -29.96014 76.88788
v 36.752712 -30.051579 76.90595
v 36.74172 -30.030918 76.90187
v 36.743202 -29.99431 76.58234
v 36.75261 -30.035643 76.77236
v 36.808964 -30.152237 76.87138
v 36.785625 -30.10395 76.830376
v 36.678535 -29.864319 76.48543
v 36.57548 -29.644829 76.18693
v 36.620113 -29.71353 76.12396
v 36.57562 -29.638159 76.13321
v 36.575684 -29.634842 76.10648
v 36.622063 -29.713373 76.096855
v 36.57586 -29.626318 76.037834
v 36.62608 -29.713053 76.04095
v 36.57944 -29.629871 76.01783
v 36.583206 -29.63361 75.99678
v 36.59295 -29.677893 76.20686
v 36.62467 -29.724237 76.144196
v 36.60109 -29.693304 76.216156
v 36.629913 -29.736567 76.167496
v 36.610462 -29.711048 76.22685
v 36.633175 -29.744232 76.181984
v 36.61629 -29.722084 76.233505
v 36.639267 -29.75855 76.20904
v 36.65463 -29.794657 76.27727
v 36.659527 -29.79307 76.20146
v 36.661594 -29.792398 76.16945
v 36.66445 -29.791471 76.12519
v 36.683746 -29.836088 76.202126
v 36.51118 -29.524628 76.0963
v 36.519108 -29.51352 75.901306
v 36.450947 -29.388617 75.7987
v 36.655964 -29.89526 77.09043
v 36.65944 -29.919598 77.26152
v 36.37178 -29.261147 75.78136
v 36.281174 -29.120008 75.765205
v 36.233074 -28.996435 75.30385
v 36.275383 -29.05565 75.29932
v 36.245056 -29.017185 75.33275
v 36.274593 -29.05853 75.32958
v 36.25458 -29.033684 75.35572
v 36.273968 -29.06082 75.353645
v 36.260834 -29.044512 75.3708
v 36.272774 -29.065191 75.3996
v 36.218723 -29.010818 75.60684
v 36.212627 -29.018812 75.77776
v 36.697506 -30.008753 77.46125
v 36.772804 -30.15594 77.53047
v 36.203182 -28.953966 75.30361
v 36.19297 -28.942986 75.33083
v 36.1847 -28.934095 75.35287
v 36.17965 -28.928667 75.366325
v 36.166622 -28.914663 75.40104
v 36.16657 -28.903337 75.30493
v 36.166588 -28.906893 75.3351
v 36.166595 -28.909063 75.35352
v 36.14868 -28.885424 75.356316
v 36.140476 -28.872046 75.33585
v 36.13034 -28.855524 75.310585
v 36.111176 -28.82429 75.26281
v 36.083523 -28.771479 75.10183
v 36.850746 -30.309948 77.588394
v 36.96708 -30.481787 77.10824
v 36.96393 -30.491539 77.241264
v 37.018414 -30.574457 77.04506
v 37.01836 -30.59174 77.18892
v 37.016518 -30.60537 77.3335
v 36.955696 -30.493385 77.396095
v 36.944717 -30.494091 77.60597
v 37.06861 -30.666512 76.98753
v 37.080765 -30.709213 77.13858
v 37.12892 -30.792019 77.0279
v 37.102196 -30.717829 76.86159
v 37.178246 -30.824432 76.5144
v 37.160923 -30.8157 76.70609
v 37.239887 -30.964626 76.6174
v 37.318996 -31.141954 76.70548
v 37.389126 -31.291006 76.69604
v 37.245583 -31.003096 76.81357
v 37.435795 -31.40259 76.75589
v 37.433018 -31.401812 76.79401
v 37.679317 -31.962172 76.60194
v 37.722134 -32.04898 76.44562
v 37.779835 -32.207924 76.4661
v 37.517914 -31.577387 76.66396
v 37.562687 -31.67852 76.63351
v 37.573467 -31.723934 76.76593
v 37.640106 -31.887362 76.77062
v 37.608887 -31.832672 76.926605
v 37.47006 -31.49624 76.8685
v 37.472202 -31.496237 76.834724
v 37.451885 -31.449905 76.83195
v 37.474617 -31.496231 76.79663
v 37.443478 -31.428478 76.81504
v 37.47689 -31.496227 76.760796
v 37.471397 -31.480171 76.735634
v 37.46135 -31.450811 76.68961
v 37.49588 -31.545876 76.7991
v 37.503605 -31.566069 76.81469
v 37.51487 -31.595526 76.83742
v 37.8547 -32.369133 76.15856
v 37.985138 -32.713085 75.83099
v 37.928825 -32.527557 75.83005
v 37.892963 -32.449066 75.98502
v 37.838913 -32.36872 76.39767
v 37.998787 -32.80761 76.04409
v 38.031487 -32.883728 75.85963
v 38.020054 -32.824 75.785645
v 38.022964 -32.8392 75.804474
v 38.025314 -32.85148 75.81968
v 38.034496 -32.867474 75.748314
v 38.03373 -32.871613 75.77664
v 38.03311 -32.87495 75.79952
v 38.07468 -33.009613 75.70125
v 38.03367 -32.934525 76.04772
v 38.01797 -32.88922 76.11392
v 38.01373 -32.871166 76.09847
v 38.01042 -32.85711 76.08644
v 38.02829 -32.9382 76.15607
v 38.030552 -32.936653 76.11048
v 38.031654 -32.9359 76.0883
v 38.126026 -36.301426 75.784096
v 38.15254 -36.187637 75.74333
v 38.17632 -36.086025 75.65852
v 38.142014 -36.212826 75.852066
v 38.14459 -36.206665 75.82547
v 38.146854 -36.20124 75.80205
v 38.08363 -36.45733 75.893936
v 38.05287 -36.545128 76.08729
v 37.923725 -36.95184 76.28516
v 38.031708 -36.599567 76.2455
v 37.985065 -36.751484 76.31093
v 37.105495 -38.655544 76.729645
v 37.15143 -38.592426 76.55502
v 37.058064 -38.722424 76.88024
v 37.449184 -38.09494 76.1233
v 37.439884 -38.110176 76.1512
v 37.402756 -38.171 76.26259
v 37.418476 -38.145245 76.21542
v 37.425972 -38.132973 76.19295
v 37.4342 -38.11949 76.16826
v 37.404095 -38.1745 76.19466
v 37.40473 -38.17617 76.16228
v 37.40592 -38.179264 76.10215
v 37.405434 -38.178 76.12672
v 37.31637 -38.319626 76.3883
v 37.23446 -38.456512 76.48535
v 37.83273 -37.216152 76.27698
v 37.82923 -37.244133 76.110565
v 37.69664 -37.56935 76.134346
v 37.76202 -37.412937 76.12979
v 37.859364 -37.128838 76.39025
v 37.89464 -37.01684 76.474434
v 37.858257 -37.112717 76.55579
v 37.56186 -37.86792 76.126686
v 37.564686 -37.86746 76.07079
v 37.566124 -37.867226 76.042404
v 37.567646 -37.866978 76.012314
v 37.602047 -37.79299 76.01466
v 37.591473 -37.812706 76.044136
v 37.581497 -37.831306 76.071945
v 37.632698 -37.715538 76.126656
v 37.64499 -37.671604 76.29481
v 37.51803 -37.939434 76.331154
v 37.444298 -38.07949 76.39996
v 37.005997 -38.795616 77.03602
v 36.828606 -39.06465 77.118935
v 36.918507 -38.93187 77.050575
v 36.765404 -39.148247 77.33296
v 36.754646 -39.1687 77.22731
v 36.74972 -39.178055 77.17898
v 36.689808 -39.254475 77.42686
v 36.696205 -39.245483 77.41891
v 36.739197 -39.185074 77.36552
v 36.730442 -39.197376 77.37639
v 36.71842 -39.21427 77.39132
v 36.702724 -39.236324 77.41081
v 36.561382 -39.427143 77.66485
v 36.530457 -39.46732 77.831894
v 36.658302 -39.294727 77.60403
v 36.66071 -39.29177 77.58652
v 36.664448 -39.287174 77.559296
v 36.674534 -39.27477 77.48585
v 36.67061 -39.2796 77.514435
v 36.668358 -39.282364 77.53082
v 36.720474 -39.208717 77.50331
v 36.724277 -39.2036 77.4889
v 36.72815 -39.198387 77.474205
v 36.731724 -39.193577 77.46066
v 36.737476 -39.185833 77.43884
v 36.744625 -39.176212 77.41174
v 36.74983 -39.169212 77.39202
v 36.722027 -39.20397 77.596794
v 36.721767 -39.20477 77.581085
v 36.721264 -39.2063 77.550934
v 36.720978 -39.20718 77.533585
v 36.722244 -39.203304 77.60991
v 36.462658 -39.556976 77.94534
v 36.55012 -39.439896 77.98974
v 36.306644 -39.75901 78.43186
v 36.34429 -39.71134 78.317085
v 36.23119 -39.852043 78.596985
v 36.174812 -39.923615 78.78517
v 36.38669 -39.654613 78.07282
v 36.39231 -39.649483 78.243385
v 27.812405 -40.4202 75.469406
v 27.826273 -40.431034 75.48431
v 27.853676 -40.452442 75.51374
v 27.88291 -40.475277 75.545135
v 27.918415 -40.49498 75.423485
v 27.97889 -40.53266 75.28035
v 28.04743 -40.57609 75.11451
v 27.539324 -40.257977 76.54721
v 27.472265 -40.208496 76.733444
v 27.525644 -40.270065 76.9277
v 27.752356 -40.397488 75.89911
v 27.634912 -40.337296 76.46561
v 27.68388 -40.353127 76.043015
v 27.791044 -40.436455 76.06555
v 27.624033 -40.31265 76.193825
v 27.679749 -40.36771 76.3489
v 27.840034 -40.45518 75.78387
v 27.92308 -40.508347 75.687
v 27.164967 -39.981255 77.66692
v 27.231833 -40.036003 77.50334
v 27.291534 -40.07789 77.28704
v 27.325659 -40.099648 77.13427
v 27.317934 -40.09472 77.16885
v 27.29484 -40.079994 77.27225
v 27.395895 -40.176315 77.24166
v 27.302769 -40.085052 77.23675
v 27.393555 -40.173103 77.22932
v 27.308798 -40.088898 77.209755
v 27.314188 -40.09233 77.18562
v 27.415157 -40.202755 77.3433
v 27.25762 -40.03238 77.14651
v 27.26243 -40.038837 77.16644
v 27.26913 -40.047825 77.19421
v 27.272596 -40.052475 77.208565
v 27.277102 -40.05852 77.22724
v 27.282143 -40.06529 77.24812
v 27.287289 -40.072193 77.26945
v 26.968134 -39.793728 78.04524
v 27.11641 -39.954308 77.93841
v 27.097317 -39.920403 77.79247
v 27.184406 -40.018517 77.84916
v 27.036158 -39.86205 77.911934
v 26.844349 -39.70032 78.71247
v 26.884096 -39.760273 78.832985
v 26.838625 -39.706055 78.84143
v 26.875944 -39.74798 78.808266
v 26.840082 -39.704594 78.8086
v 26.8679 -39.735847 78.78388
v 26.841991 -39.702682 78.7656
v 26.857367 -39.719955 78.75194
v 26.84259 -39.702084 78.752075
v 26.780243 -39.631657 78.83486
v 26.772438 -39.618237 78.79984
v 26.765009 -39.60546 78.76651
v 26.95358 -39.804337 78.37437
v 26.974184 -39.823906 78.31428
v 26.984606 -39.833805 78.28388
v 27.004187 -39.8524 78.226776
v 26.903204 -39.75719 78.54215
v 27.476469 -40.24837 77.20789
v 27.52182 -40.27973 77.08941
v 27.52485 -40.272068 76.96123
v 27.524412 -40.27318 76.97977
v 27.52406 -40.274075 76.99476
v 27.523733 -40.2749 77.00855
v 27.523182 -40.27629 77.03184
v 27.522644 -40.27765 77.054565
v 27.543734 -40.288418 76.96069
v 27.553736 -40.29857 76.97894
v 27.561825 -40.306774 76.9937
v 27.569723 -40.31479 77.0081
v 27.581827 -40.32707 77.03019
v 27.594091 -40.33951 77.05256
v 36.094883 -39.982353 77.87715
v 35.945404 -40.14212 78.17821
v 35.8339 -40.259987 78.42539
v 35.769863 -40.309032 78.060616
v 35.796116 -40.290222 78.24405
v 36.04149 -40.03536 77.536835
v 35.92497 -40.15411 77.23841
v 35.649387 -40.40998 77.27079
v 35.65826 -40.402184 77.2601
v 35.672005 -40.390102 77.24355
v 35.716705 -40.350822 77.18972
v 35.705322 -40.360825 77.20343
v 35.693134 -40.371532 77.2181
v 35.756287 -40.31549 77.22187
v 35.760063 -40.312004 77.24232
v 35.78187 -40.29185 77.3605
v 35.774277 -40.29887 77.31934
v 35.770863 -40.302025 77.300835
v 35.766605 -40.305958 77.27777
v 35.696884 -40.369347 77.34564
v 35.702267 -40.36449 77.32415
v 35.708977 -40.358437 77.297356
v 35.712276 -40.35546 77.28419
v 35.71929 -40.349133 77.25617
v 35.72524 -40.343765 77.23242
v 35.730797 -40.338753 77.21023
v 35.564426 -40.476364 77.26371
v 35.550533 -40.48747 77.14506
v 35.50452 -40.51968 77.04749
v 35.49771 -40.523567 76.97225
v 35.524876 -40.50498 76.94328
v 35.495422 -40.52487 76.946976
v 35.513466 -40.512527 76.927734
v 35.493904 -40.525738 76.93019
v 35.490902 -40.52745 76.897
v 35.2952 -40.63944 75.72362
v 35.294994 -40.63979 75.74043
v 35.294743 -40.64022 75.76102
v 35.294575 -40.640503 75.7746
v 35.294342 -40.640903 75.79374
v 35.294167 -40.6412 75.80797
v 35.293777 -40.64187 75.83988
v 35.293102 -40.643024 75.89519
v 35.293518 -40.64231 75.86103
v 35.373646 -40.59805 76.051605
v 35.37695 -40.596764 76.00992
v 35.37861 -40.596115 75.988945
v 35.381107 -40.595142 75.95742
v 35.38357 -40.59418 75.92629
v 35.385338 -40.593494 75.90402
v 35.305256 -40.63624 75.918785
v 35.320065 -40.627968 75.94755
v 35.328148 -40.623455 75.96325
v 35.33945 -40.617146 75.9852
v 35.3509 -40.610752 76.00742
v 35.202732 -40.68703 75.83782
v 35.221935 -40.677032 75.806335
v 35.230816 -40.67241 75.79178
v 35.250195 -40.66232 75.76001
v 35.258232 -40.658134 75.74683
v 35.27258 -40.65066 75.723305
v 35.27964 -40.646984 75.71173
v 35.124596 -40.719357 75.70566
v 35.017452 -40.761112 75.60206
v 34.929295 -40.789246 75.43835
v 35.27097 -40.65912 76.288376
v 35.300205 -40.640533 76.20918
v 35.32391 -40.629776 76.31539
v 35.35621 -40.607143 76.24631
v 35.362125 -40.605858 76.3103
v 35.383568 -40.590836 76.26444
v 35.388344 -40.589447 76.30681
v 35.402336 -40.579643 76.27688
v 35.4049 -40.579086 76.3046
v 35.41419 -40.57258 76.28474
v 35.342075 -40.619003 76.40156
v 35.368385 -40.60237 76.37365
v 35.391647 -40.587666 76.348976
v 35.40761 -40.577576 76.33205
v 35.405674 -40.58021 76.49911
v 35.411827 -40.57605 76.460754
v 35.41649 -40.5729 76.43172
v 35.427036 -40.56576 76.36598
v 35.42163 -40.56942 76.39967
v 35.264725 -40.66219 76.365005
v 35.379433 -40.59839 77.01156
v 35.366394 -40.604904 76.821556
v 35.26177 -40.665257 76.89829
v 35.37202 -40.600582 76.65555
v 35.8966 -40.20848 78.63684
v 35.999043 -40.107708 78.66365
v 35.77708 -40.319855 78.63218
v 36.06303 -40.04736 78.81213
v 26.722164 -39.585083 79.10092
v 26.76803 -39.64213 79.08946
v 26.733522 -39.608326 79.18983
v 26.684269 -39.504097 78.81088
v 26.756538 -39.624344 79.06163
v 26.723425 -39.582474 79.06388
v 26.746552 -39.608887 79.037445
v 26.724283 -39.580696 79.03867
v 26.739756 -39.59837 79.02099
v 26.724852 -39.57952 79.022
v 26.73526 -39.59141 79.0101
v 26.726019 -39.577106 78.987724
v 26.588861 -39.369488 78.77452
v 26.559246 -39.30954 78.60162
v 26.032375 -38.23167 76.76864
v 25.973837 -38.0999 76.63732
v 25.887089 -37.903988 76.60322
v 26.449183 -39.12696 78.43839
v 26.48739 -39.199455 78.56485
v 26.291054 -38.77955 77.57279
v 26.376759 -38.970993 78.052925
v 26.363905 -38.944214 78.00131
v 26.346844 -38.908665 77.9328
v 26.324852 -38.85323 77.74302
v 26.406933 -39.044712 78.29755
v 26.37357 -38.97906 78.18417
v 26.378437 -38.97952 78.10891
v 26.348177 -38.931892 78.14036
v 26.341494 -38.919476 78.12883
v 26.32775 -38.893944 78.10511
v 26.333023 -38.89801 78.057526
v 26.337296 -38.901306 78.01895
v 26.092012 -38.35565 76.826355
v 26.164858 -38.50201 76.92727
v 26.1048 -38.39135 76.98995
v 26.043125 -38.26501 76.94261
v 25.986168 -38.139084 76.84311
v 26.253325 -38.698315 77.401924
v 26.218182 -38.623005 77.24924
v 26.225573 -38.62451 77.08659
v 26.218426 -38.64799 77.5518
v 25.860104 -37.835545 76.395004
v 25.844664 -37.797386 76.209854
v 25.83662 -37.778507 76.00641
v 25.797625 -37.68784 75.80745
v 25.758656 -37.597103 75.6308
v 25.774143 -37.645115 75.45561
v 25.77004 -37.6324 75.50201
v 25.768747 -37.628387 75.516655
v 25.761095 -37.604664 75.60321
v 25.76271 -37.609673 75.58494
v 25.763964 -37.61356 75.57075
v 25.765112 -37.61712 75.55777
v 25.794186 -37.702503 75.31242
v 25.744383 -37.58136 75.29855
v 25.865171 -37.86399 75.26649
v 25.835295 -37.797527 75.30357
v 25.858658 -37.850143 75.25003
v 25.83336 -37.793915 75.279625
v 25.852766 -37.83762 75.23515
v 25.831865 -37.791122 75.26109
v 25.848736 -37.829056 75.224976
v 25.829586 -37.78687 75.23289
v 25.841269 -37.813175 75.206116
v 25.827871 -37.78367 75.21165
v 25.82388 -37.77621 75.1622
v 26.02805 -38.19696 75.33901
v 26.078753 -38.293465 75.35315
v 26.098032 -38.329964 75.48078
v 26.088776 -38.312443 75.41951
v 25.984785 -38.111828 75.28763
v 25.986444 -38.114887 75.32393
v 25.987106 -38.116108 75.33841
v 25.988617 -38.118896 75.371475
v 25.989777 -38.121037 75.396866
v 26.116755 -38.362816 75.266914
v 25.945528 -38.032883 75.31711
v 25.911282 -37.96166 75.31846
v 25.912216 -37.963737 75.30454
v 25.940414 -38.022583 75.28272
v 25.913654 -37.966938 75.28312
v 25.937706 -38.01713 75.26451
v 25.915007 -37.969948 75.26299
v 25.935162 -38.012005 75.2474
v 25.916527 -37.973328 75.240364
v 25.932041 -38.005726 75.226425
v 25.917824 -37.97621 75.22106
v 25.92986 -38.001328 75.21175
v 25.919014 -37.978863 75.20333
v 25.927616 -37.996815 75.19667
v 25.921999 -37.9855 75.1589
v 25.880165 -37.89596 75.27026
v 25.886944 -37.91047 75.25222
v 25.8921 -37.921505 75.238495
v 25.896944 -37.931873 75.22559
v 25.90239 -37.94353 75.2111
v 25.907036 -37.953476 75.19873
v 25.974485 -38.091106 75.26651
v 25.969908 -38.081894 75.257126
v 25.959494 -38.060944 75.23577
v 25.95398 -38.049847 75.224464
v 25.948797 -38.03942 75.213844
v 25.942448 -38.02664 75.20082
v 25.938004 -38.0177 75.19171
v 25.933437 -38.008514 75.18235
v 26.142986 -38.4101 75.11698
v 26.45436 -38.920063 75.05428
v 26.463549 -38.93474 75.12407
v 26.38139 -38.80808 75.1195
v 26.205534 -38.52121 75.00543
v 26.284037 -38.652122 75.05221
v 26.143541 -38.41252 75.03189
v 26.143736 -38.413372 75.00196
v 26.200453 -38.51292 74.97028
v 26.143965 -38.41436 74.96711
v 26.144096 -38.41494 74.94679
v 26.183065 -38.48455 74.850006
v 26.193102 -38.500923 74.919426
v 26.660482 -39.214447 75.00605
v 26.488207 -38.969555 74.94332
v 26.569178 -39.087032 74.96931
v 27.119583 -39.768013 74.94374
v 27.161863 -39.81189 74.8108
v 27.013048 -39.649967 74.935036
v 26.907654 -39.527065 74.92336
v 26.71552 -39.28601 74.87442
v 26.808256 -39.405323 74.90288
v 27.22924 -39.881584 74.75298
v 27.301031 -39.952877 74.696396
v 27.430418 -40.075943 74.7896
v 27.379845 -40.0274 74.66414
v 27.32242 -39.970383 74.57919
v 27.720095 -40.332066 74.94181
v 27.953022 -40.51339 74.95084
v 27.838596 -40.427868 74.94628
v 27.656437 -40.275257 74.783195
v 27.539106 -40.17334 74.786575
v 28.06617 -40.58804 74.89904
v 28.147808 -40.63658 75.03799
v 27.975061 -40.52975 74.81786
v 28.004751 -40.548744 74.844315
v 28.026672 -40.56277 74.863846
v 28.039543 -40.571003 74.87531
v 28.049046 -40.577084 74.88378
v 35.253883 -40.655323 75.231
v 35.266247 -40.64927 75.29158
v 35.27411 -40.645416 75.33011
v 35.279114 -40.642967 75.35462
v 35.608685 -40.44041 75.255806
v 35.49699 -40.517155 75.26214
v 35.374596 -40.591465 75.26707
v 35.133923 -40.70794 75.14031
v 35.22831 -40.66741 75.11839
v 34.972923 -40.769424 75.08948
v 34.872375 -40.80543 75.216965
v 35.664326 -40.397438 75.10935
v 36.325024 -39.801155 74.91245
v 36.255215 -39.871674 74.93861
v 36.22346 -39.901558 75.04999
v 36.229885 -39.89551 75.02745
v 36.24971 -39.876854 74.95792
v 35.790997 -40.29688 75.11827
v 36.066547 -40.050304 75.1718
v 36.13735 -39.98427 75.05745
v 36.180405 -39.942913 75.05372
v 36.20472 -39.91956 75.05161
v 35.93259 -40.1737 75.13692
v 36.732014 -39.333168 75.17396
v 36.790234 -39.26562 75.01983
v 36.621525 -39.46543 75.20885
v 36.481606 -39.624775 75.24151
v 36.452835 -39.662434 75.04441
v 36.41187 -39.709908 74.9087
v 36.49387 -39.62073 74.90395
v 36.366997 -39.759075 74.774574
v 36.9825 -38.985863 75.16444
v 37.071705 -38.850803 75.1037
v 36.950474 -39.04162 75.04976
v 36.879337 -39.146072 75.00563
v 37.158577 -38.712955 75.034454
v 37.354794 -38.341957 75.27987
v 37.319298 -38.416756 75.16825
v 37.281647 -38.494633 75.06132
v 37.242516 -38.57385 74.95769
v 37.62322 -37.796314 75.46249
v 37.461315 -38.112316 75.61919
v 37.421604 -38.19838 75.50289
v 37.543774 -37.95591 75.52716
v 37.452755 -38.15216 75.335396
v 37.43324 -38.19934 75.21252
v 37.928062 -37.05496 75.460526
v 37.92066 -37.07245 75.484726
v 37.889576 -37.14586 75.5863
v 37.903343 -37.113342 75.541306
v 37.90882 -37.10041 75.523415
v 37.91711 -37.080822 75.496315
v 37.90401 -37.130684 75.39844
v 37.901234 -37.133602 75.434586
v 37.899902 -37.135002 75.4519
v 37.897915 -37.137093 75.47776
v 37.896793 -37.13827 75.49237
v 37.89474 -37.14043 75.5191
v 37.909172 -37.11823 75.38159
v 37.93574 -37.03985 75.40996
v 37.91622 -37.10123 75.3586
v 37.937183 -37.038044 75.39176
v 37.919952 -37.092228 75.34642
v 37.939156 -37.03558 75.36692
v 37.925045 -37.079945 75.3298
v 37.940533 -37.03386 75.34954
v 37.92861 -37.071346 75.31818
v 37.942616 -37.03125 75.32326
v 37.934002 -37.058346 75.30059
v 37.948048 -37.02446 75.25475
v 37.985336 -36.931503 75.14665
v 37.975933 -36.954945 75.17391
v 37.97086 -36.96759 75.188614
v 37.965107 -36.98193 75.20529
v 37.858086 -37.24872 75.43462
v 37.798233 -37.399906 75.43709
v 37.723167 -37.588215 75.34024
v 37.72378 -37.58509 75.35744
v 37.683056 -37.669678 75.433266
v 37.725048 -37.57862 75.39309
v 37.7262 -37.572758 75.42537
v 37.727036 -37.5685 75.44882
v 37.763454 -37.494675 75.33961
v 37.754314 -37.51193 75.37994
v 37.751427 -37.517376 75.39268
v 37.74002 -37.538902 75.442986
v 37.746037 -37.52755 75.41645
v 37.679985 -37.690823 75.26248
v 37.97162 -36.984444 75.051476
v 37.962452 -37.000004 75.130516
v 37.959835 -37.00445 75.153114
v 37.95686 -37.0095 75.17874
v 38.099354 -36.53636 75.218025
v 38.183937 -36.09128 75.49044
v 38.168663 -36.205082 75.34336
v 38.214462 -35.975464 75.31475
v 38.132298 -36.389046 75.276146
v 38.05963 -36.69434 75.1368
v 38.015854 -36.850586 75.05342
v 38.093136 -36.610733 74.97152
v 38.107338 -36.542805 75.05348
v 38.086147 -36.628178 75.006004
v 38.076385 -36.652534 75.05416
v 38.07386 -36.658833 75.066605
v 38.103485 -36.539696 75.13287
v 38.116806 -36.532883 74.939766
v 38.047043 -32.83163 75.41295
v 38.04685 -32.826344 75.39467
v 38.04668 -32.82176 75.37883
v 38.045742 -32.79623 75.29061
v 38.087776 -32.94958 75.285576
v 38.13436 -33.19934 75.5127
v 38.106426 -33.071857 75.46929
v 38.118492 -33.169186 75.63267
v 38.105602 -33.16415 75.79422
v 38.143574 -33.266125 75.58373
v 38.140484 -33.30623 75.72959
v 38.143112 -33.272133 75.60558
v 38.1424 -33.281364 75.63916
v 37.98251 -32.555004 75.20347
v 37.90933 -32.31411 75.17367
v 37.935253 -32.412266 75.27465
v 38.026833 -32.69641 75.142624
v 38.072395 -32.849262 75.106606
v 38.218315 -35.968094 75.267784
v 38.22331 -35.93607 75.27322
v 38.220142 -35.964596 75.24549
v 38.22751 -35.91737 75.2535
v 38.22284 -35.95944 75.21261
v 38.23277 -35.893936 75.22879
v 38.226215 -35.952972 75.1714
v 38.24146 -35.855236 75.18799
v 38.231213 -35.943413 75.110466
v 38.240192 -35.827633 75.295334
v 37.89267 -32.250027 75.051285
v 37.822952 -32.071102 75.02708
v 37.552547 -31.423576 75.16103
v 37.552135 -31.4184 75.13455
v 37.551712 -31.413097 75.10743
v 37.55144 -31.40969 75.090004
v 37.550953 -31.403574 75.058716
v 37.5725 -31.461084 75.11539
v 37.56692 -31.4462 75.100716
v 37.56121 -31.430954 75.08569
v 37.580505 -31.474884 75.094894
v 37.59745 -31.513351 75.104126
v 37.595066 -31.504103 75.08144
v 37.599854 -31.522684 75.127014
v 37.583664 -31.478214 75.075226
v 37.59346 -31.497877 75.06618
v 37.59016 -31.485067 75.03477
v 37.512554 -31.304403 74.977104
v 37.62927 -31.557407 74.97033
v 37.719322 -31.788645 75.012566
v 37.76102 -31.897861 74.95503
v 37.76903 -31.927826 75.00063
v 37.772835 -31.942057 75.02229
v 37.778214 -31.96218 75.05292
v 37.806087 -32.023922 75.007454
v 37.79199 -31.984482 74.99106
v 37.782017 -31.956589 74.979454
v 37.68354 -31.702578 75.07214
v 37.660923 -31.64314 75.049805
v 37.68255 -31.692856 75.03705
v 37.66682 -31.651527 75.021515
v 37.68183 -31.685804 75.0116
v 37.6711 -31.65761 75.001
v 37.68134 -31.680994 74.99423
v 37.680286 -31.670668 74.956955
v 37.646538 -31.565353 74.79449
v 37.426754 -31.136799 75.18352
v 37.455715 -31.177176 75.00849
v 37.481403 -31.210012 74.82658
v 36.86029 -30.075499 75.59945
v 36.80957 -29.967804 75.50869
v 36.81715 -29.983898 75.522255
v 36.82567 -30.001982 75.53749
v 36.845566 -30.044233 75.5731
v 36.838722 -30.0297 75.56085
v 36.83084 -30.012968 75.54675
v 36.803524 -29.937363 75.37981
v 36.80673 -29.953495 75.448105
v 36.846653 -30.02794 75.45351
v 36.849346 -30.037329 75.482315
v 36.850983 -30.043034 75.499825
v 36.85347 -30.05172 75.526474
v 36.855637 -30.059265 75.54964
v 36.964275 -30.250252 75.46658
v 36.898197 -30.124514 75.45649
v 37.035366 -30.385983 75.47354
v 36.999683 -30.292664 75.31782
v 37.080414 -30.441286 75.30139
v 37.151207 -30.557629 75.20802
v 37.245716 -30.780981 75.38538
v 37.200096 -30.670177 75.29524
v 37.261913 -30.77913 75.21957
v 37.32174 -30.8898 75.13933
v 37.364197 -31.002754 75.23224
v 37.385868 -31.019945 75.05719
v 36.274643 -28.99879 74.86486
v 36.358543 -29.124065 74.91008
v 36.801243 -29.906935 75.20783
v 36.729378 -29.76186 75.11673
v 36.67302 -29.67093 75.17636
v 36.66877 -29.65979 75.15305
v 36.65151 -29.614565 75.05843
v 36.658894 -29.633919 75.09893
v 36.66551 -29.65125 75.135185
v 36.644596 -29.620863 75.17607
v 36.6459 -29.619675 75.15386
v 36.648552 -29.61726 75.10878
v 36.570747 -29.467821 75.000015
v 36.588276 -29.514694 75.110725
v 36.594982 -29.532629 75.15309
v 36.50487 -29.36108 75.00682
v 36.44083 -29.253618 74.95704
v 36.419178 -29.19232 74.77115
v 36.191227 -28.882938 74.84226
v 36.11851 -28.787655 74.83583
v 36.0596 -28.723667 74.93204
v 35.99673 -28.658165 75.06385
v 36.516064 -29.552326 76.259895
v 36.574017 -29.660004 76.32763
v 36.6486 -29.876831 77.04377
v 36.668377 -29.906277 76.984215
v 36.64382 -29.864872 77.01348
v 36.658012 -29.886 76.97075
v 36.639526 -29.854118 76.98625
v 36.648693 -29.867771 76.95864
v 36.63168 -29.834482 76.93653
v 36.65507 -29.848946 76.69607
v 36.60591 -29.734238 76.4753
v 36.460037 -29.449848 76.185974
v 36.49206 -29.49106 76.07784
v 36.452644 -29.43415 76.15368
v 36.478874 -29.467907 76.06511
v 36.44569 -29.419382 76.12331
v 36.44089 -29.409197 76.10235
v 36.465176 -29.443853 76.05189
v 36.457912 -29.4311 76.044876
v 36.435905 -29.398615 76.08058
v 36.449024 -29.415493 76.03629
v 36.43003 -29.386139 76.05492
v 36.43854 -29.39709 76.02618
v 36.41917 -29.36308 76.00748
v 36.62165 -29.866724 77.43292
v 36.570145 -29.710285 76.80543
v 36.561558 -29.711473 76.95617
v 36.588776 -29.776802 77.11568
v 36.58694 -29.790756 77.29031
v 36.316376 -29.192236 75.93542
v 36.240456 -29.072262 75.89965
v 36.2018 -29.02388 75.99589
v 36.17131 -28.968988 75.88509
v 36.14993 -28.924215 75.734665
v 36.120823 -28.869175 75.58037
v 36.087738 -28.83409 75.704124
v 36.043377 -28.765894 75.61046
v 36.036797 -28.76789 75.740746
v 36.655785 -29.943993 77.60533
v 36.72309 -30.071184 77.63059
v 36.79404 -30.216528 77.76886
v 36.696632 -30.03447 77.79473
v 36.782555 -30.197966 77.81621
v 36.796757 -30.224627 77.81003
v 36.798214 -30.228983 77.83217
v 36.778316 -30.191116 77.83369
v 36.799755 -30.23358 77.85553
v 36.774014 -30.18416 77.851425
v 36.80132 -30.238247 77.87926
v 36.76986 -30.177448 77.868546
v 36.76662 -30.172213 77.881905
v 36.80224 -30.240984 77.89316
v 36.7634 -30.167011 77.89517
v 36.804005 -30.246264 77.92
v 36.75936 -30.160482 77.91183
v 36.806644 -30.254135 77.96001
v 36.751873 -30.14838 77.942696
v 36.78568 -30.221237 78.07641
v 36.582474 -29.807674 77.57563
v 36.057446 -28.769472 75.428505
v 35.98735 -28.685612 75.52981
v 35.98336 -28.683075 75.56362
v 35.969364 -28.674177 75.68219
v 36.021885 -28.70573 75.23805
v 36.81178 -30.279797 78.2192
v 36.80536 -30.26539 78.184074
v 36.79449 -30.2452 78.194336
v 36.802624 -30.259258 78.16912
v 36.787136 -30.230474 78.183754
v 36.79873 -30.250517 78.147804
v 36.7712 -30.19858 78.160835
v 36.840816 -30.328102 78.08293
v 36.869366 -30.391241 78.21335
v 36.8607 -30.357399 77.9366
v 36.842613 -30.319178 77.89109
v 36.832447 -30.297693 77.86551
v 36.825626 -30.28328 77.84834
v 36.816063 -30.263073 77.82428
v 36.810127 -30.250525 77.80934
v 36.8045 -30.238634 77.79518
v 36.89111 -30.404945 77.77937
v 36.921635 -30.476934 77.93712
v 36.975742 -30.577282 77.84768
v 37.076706 -30.733181 77.40415
v 37.06314 -30.69011 77.27064
v 37.021835 -30.635567 77.50467
v 37.034973 -30.682848 77.70673
v 37.05287 -30.736576 77.90018
v 37.142708 -30.836054 77.15968
v 37.132736 -30.850565 77.44254
v 37.12331 -30.81317 77.2911
v 37.13517 -30.827162 77.21075
v 37.13932 -30.832056 77.18264
v 37.19259 -30.929398 77.09295
v 37.18152 -30.885103 76.919556
v 37.25216 -31.041864 77.008224
v 37.379314 -31.292797 76.857765
v 37.31598 -31.166132 76.92865
v 37.313454 -31.185608 77.12165
v 37.25082 -31.05931 77.168724
v 37.240337 -31.056015 77.314766
v 37.296833 -31.167545 77.25789
v 37.301876 -31.173027 77.21654
v 37.30453 -31.175909 77.1948
v 37.30878 -31.18053 77.15995
v 37.319767 -31.204498 77.16447
v 37.321644 -31.210112 77.17719
v 37.325512 -31.221687 77.20343
v 37.329094 -31.232409 77.22773
v 37.43539 -31.430527 76.95251
v 37.292843 -31.178612 77.405815
v 37.66361 -31.970768 76.94283
v 37.702812 -32.051945 76.803444
v 37.812267 -32.316364 76.557884
v 37.804943 -32.291874 76.537155
v 37.80163 -32.280796 76.52778
v 37.786037 -32.22867 76.48366
v 37.789368 -32.239796 76.49308
v 37.794018 -32.255352 76.50624
v 37.748386 -32.14973 76.64265
v 37.761314 -32.173656 76.57007
v 37.76376 -32.178177 76.55635
v 37.76937 -32.188564 76.52483
v 37.772804 -32.194916 76.50557
v 37.785954 -32.245846 76.59825
v 37.785145 -32.24084 76.58081
v 37.783947 -32.233406 76.55491
v 37.78329 -32.229347 76.54076
v 37.782158 -32.22232 76.51627
v 37.781345 -32.217293 76.49876
v 37.552364 -31.699633 76.94349
v 37.58283 -31.791288 77.0697
v 37.631916 -31.910416 77.0698
v 37.475765 -31.513643 76.89643
v 37.491817 -31.562605 76.975006
v 37.505245 -31.581781 76.89486
v 37.510513 -31.589306 76.86341
v 37.52852 -31.666616 77.09479
v 37.718037 -32.12163 77.00226
v 37.673603 -32.0163 77.07828
v 38.029793 -32.96511 76.23474
v 38.029087 -32.95249 76.19785
v 38.007637 -32.87998 76.22129
v 38.015648 -32.887146 76.13805
v 38.013847 -32.885532 76.15675
v 38.00225 -32.83593 76.11344
v 38.003235 -32.843975 76.13313
v 38.004223 -32.852066 76.15295
v 38.00499 -32.858337 76.168304
v 37.89361 -32.514454 76.28175
v 37.89254 -32.514076 76.29624
v 37.881844 -32.510292 76.441315
v 37.88547 -32.511574 76.39211
v 37.887726 -32.512375 76.361534
v 37.88968 -32.513065 76.335045
v 37.89063 -32.5134 76.322174
v 37.904804 -32.51498 76.12288
v 37.94483 -32.62305 76.028946
v 37.963665 -32.731663 76.233025
v 37.92847 -32.60474 76.18835
v 37.928947 -32.632034 76.302
v 37.857685 -32.46374 76.59907
v 38.023285 -32.97076 76.34115
v 38.025787 -32.96859 76.300255
v 38.018078 -32.940556 76.30127
v 38.027042 -32.9675 76.27969
v 38.01546 -32.92537 76.28122
v 38.07199 -33.067474 75.954544
v 38.117687 -33.268085 75.9478
v 38.148804 -33.396324 75.86627
v 38.039173 -33.015686 76.280334
v 38.04271 -33.020306 76.24274
v 38.04431 -33.022404 76.225685
v 38.045948 -33.02454 76.20829
v 38.04943 -33.02909 76.171265
v 38.03886 -32.983646 76.163666
v 38.038765 -32.965096 76.08766
v 38.04155 -32.981808 76.1095
v 38.237026 -35.83232 75.34117
v 38.23386 -35.83701 75.38696
v 38.232544 -35.83896 75.406044
v 38.231167 -35.840996 75.42594
v 38.20588 -35.95626 75.54032
v 38.229797 -35.83083 75.47637
v 38.245502 -35.743763 75.41668
v 38.246304 -35.745743 75.397156
v 38.248226 -35.75049 75.35032
v 38.243793 -35.73954 75.45835
v 38.226494 -35.80635 75.59781
v 38.24604 -35.6795 75.54395
v 38.195778 -35.945724 75.75555
v 38.164463 -36.10357 75.82638
v 38.1585 -36.145603 75.78486
v 38.118378 -36.300873 75.942505
v 38.143776 -36.173927 75.96411
v 38.15412 -36.13875 75.89525
v 38.161163 -36.114796 75.84836
v 38.089832 -36.39864 76.07408
v 38.064995 -36.47639 76.215256
v 38.046986 -36.529835 76.32314
v 38.020004 -36.61809 76.39173
v 38.04501 -36.51847 76.419685
v 37.890095 -37.00654 76.65526
v 37.937645 -36.881916 76.48519
v 38.022644 -36.581196 76.53452
v 37.9838 -36.725117 76.513756
v 38.217743 -35.803265 75.76477
v 38.236134 -35.69157 75.69601
v 38.222805 -35.728138 75.85762
v 37.12249 -38.61852 76.85401
v 37.189003 -38.516903 76.70863
v 37.085205 -38.669357 77.00819
v 37.365295 -38.221195 76.49227
v 37.281994 -38.36371 76.5972
v 37.80987 -37.262184 76.403595
v 37.7841 -37.34012 76.294754
v 37.710342 -37.515068 76.34258
v 37.829334 -37.174057 76.7107
v 37.813595 -37.235386 76.549416
v 37.58496 -37.803947 76.289604
v 37.600136 -37.759964 76.41289
v 37.683308 -37.55629 76.571465
v 37.640102 -37.665184 76.47247
v 37.547276 -37.86816 76.45546
v 37.48121 -37.99677 76.51773
v 37.41039 -38.12788 76.59609
v 37.85449 -37.08632 76.86133
v 37.790222 -37.257507 76.915215
v 36.952736 -38.87006 77.20384
v 37.033012 -38.743423 77.18339
v 36.870216 -38.995296 77.24743
v 36.91087 -38.92835 77.3471
v 36.738014 -39.18272 77.511566
v 36.76883 -39.140854 77.4071
v 36.770008 -39.13831 77.4326
v 36.771545 -39.13499 77.46588
v 36.772182 -39.13361 77.479706
v 36.77281 -39.13226 77.49326
v 36.76153 -39.147865 77.52263
v 36.77445 -39.128723 77.52871
v 36.84416 -39.02719 77.42741
v 36.848293 -39.022133 77.39886
v 36.852184 -39.01737 77.37198
v 36.85719 -39.011246 77.33742
v 36.62266 -39.340725 77.8158
v 36.697098 -39.236946 77.720985
v 36.741188 -39.174393 77.649414
v 36.760128 -39.145477 77.68892
v 36.76623 -39.138336 77.620636
v 36.76874 -39.1354 77.59254
v 36.77288 -39.130554 77.546234
v 36.47288 -39.543915 78.1326
v 36.63846 -39.31676 78.01163
v 36.572098 -39.409477 78.196785
v 36.385765 -39.6611 78.3888
v 36.327812 -39.738525 78.61738
v 36.371136 -39.68248 78.5084
v 36.376373 -39.674828 78.46559
v 36.278553 -39.803047 78.776535
v 36.23592 -39.860695 78.953674
v 36.1317 -39.98113 78.9889
v 36.203312 -39.90737 79.13952
v 36.471287 -39.548416 78.34332
v 36.425938 -39.611534 78.48297
v 36.41562 -39.624264 78.458786
v 27.988926 -40.546654 75.57958
v 28.05154 -40.581364 75.45354
v 28.117521 -40.618256 75.31406
v 28.186098 -40.65609 75.18384
v 28.241491 -40.684174 75.07338
v 27.66501 -40.36928 76.60589
v 27.597267 -40.3204 76.75125
v 27.66218 -40.3869 76.936165
v 27.88786 -40.499725 75.993034
v 27.724504 -40.411446 76.48803
v 27.885492 -40.500416 76.0312
v 27.884182 -40.5008 76.0523
v 27.883125 -40.50111 76.06935
v 27.882149 -40.501396 76.08508
v 27.880507 -40.501873 76.11157
v 27.879133 -40.502277 76.133705
v 27.876438 -40.503063 76.17714
v 27.75745 -40.420307 76.22417
v 27.772133 -40.44181 76.38538
v 27.969395 -40.54591 75.86107
v 28.047468 -40.58848 75.74844
v 27.523033 -40.301693 77.35554
v 27.467524 -40.264618 77.50524
v 27.292768 -40.118015 77.739044
v 27.35189 -40.156216 77.50772
v 27.42067 -40.235542 77.671135
v 26.81273 -39.70628 79.1839
v 26.825512 -39.714264 79.10637
v 26.795479 -39.672012 79.05146
v 26.829426 -39.71671 79.08262
v 26.805098 -39.682484 79.03814
v 26.832756 -39.71879 79.062416
v 26.835295 -39.720375 79.04702
v 26.819517 -39.698177 79.01817
v 26.84612 -39.72714 78.98134
v 26.802721 -39.664234 78.88484
v 26.811691 -39.677235 78.904785
v 26.81733 -39.68541 78.91732
v 26.822931 -39.693527 78.92978
v 26.828617 -39.70177 78.94242
v 26.83677 -39.713585 78.96054
v 26.93018 -39.819557 78.88869
v 26.915615 -39.803543 78.90474
v 26.876707 -39.753826 78.86185
v 26.902094 -39.788677 78.91965
v 26.871698 -39.749454 78.88142
v 26.892925 -39.7786 78.92975
v 26.866722 -39.745113 78.900856
v 26.88382 -39.768585 78.93979
v 26.862463 -39.741398 78.917496
v 26.876028 -39.76002 78.94837
v 26.858456 -39.7379 78.93315
v 26.868694 -39.751957 78.95646
v 26.85443 -39.734386 78.94888
v 26.844505 -39.722595 78.95119
v 26.843098 -39.718636 78.92491
v 26.842115 -39.715874 78.906586
v 26.841148 -39.713154 78.88853
v 26.840174 -39.71041 78.870346
v 27.280415 -40.11154 77.80429
v 27.276083 -40.109272 77.827156
v 27.272743 -40.107525 77.844795
v 27.265722 -40.103844 77.88187
v 27.259396 -40.10053 77.915276
v 27.25624 -40.098877 77.93194
v 27.1849 -40.03385 78.027466
v 27.066908 -39.928253 78.25531
v 27.06973 -39.92892 78.23024
v 27.073902 -39.92991 78.19322
v 27.083172 -39.932102 78.11092
v 27.077888 -39.93085 78.15784
v 27.07551 -39.93029 78.17893
v 27.109898 -39.975285 78.25416
v 27.10641 -39.969646 78.23546
v 27.101606 -39.961887 78.20972
v 27.0992 -39.958 78.19682
v 27.096416 -39.953503 78.18191
v 27.092308 -39.94686 78.15988
v 27.088785 -39.957558 78.31179
v 27.054802 -39.920116 78.33606
v 27.049658 -39.91666 78.37036
v 26.894426 -39.771217 78.81992
v 26.937363 -39.824738 78.85314
v 26.90991 -39.78762 78.80034
v 26.941233 -39.827526 78.833984
v 26.918253 -39.79646 78.78979
v 26.945848 -39.830856 78.81114
v 26.928205 -39.807003 78.77721
v 26.950964 -39.834545 78.78582
v 26.939236 -39.818687 78.76325
v 26.95459 -39.837162 78.76787
v 26.947052 -39.82697 78.75337
v 26.961113 -39.841866 78.73559
v 27.005852 -39.878 78.53618
v 27.58859 -40.346073 77.20779
v 27.676477 -40.411213 77.10799
v 27.741451 -40.456814 77.03426
v 27.620829 -40.38479 77.3675
v 35.734566 -40.349667 78.34295
v 35.6959 -40.380096 78.21562
v 35.648434 -40.418167 78.08725
v 35.706226 -40.37731 78.48108
v 35.661236 -40.419582 78.64213
v 35.606155 -40.452335 78.00068
v 35.67716 -40.390774 77.95528
v 35.752728 -40.32148 77.90489
v 35.87617 -40.20209 77.837715
v 35.836464 -40.238472 77.542366
v 35.600468 -40.448242 77.41661
v 35.69877 -40.365627 77.50968
v 35.48645 -40.531364 77.37701
v 35.512596 -40.51443 77.51274
v 35.45429 -40.55215 77.19715
v 35.316113 -40.636677 77.17394
v 35.197582 -40.69027 76.03334
v 35.198627 -40.689613 75.99368
v 35.215183 -40.681564 76.00788
v 35.224506 -40.676952 75.9944
v 35.19918 -40.689266 75.97268
v 35.238586 -40.66999 75.97404
v 35.200016 -40.68874 75.940956
v 35.25431 -40.66221 75.951294
v 35.200356 -40.688526 75.927986
v 35.268795 -40.65505 75.93034
v 35.20095 -40.688152 75.905525
v 35.201305 -40.687927 75.89203
v 35.28436 -40.647346 75.90783
v 35.20181 -40.68761 75.872894
v 35.095303 -40.735493 75.86929
v 35.116104 -40.726295 75.90266
v 35.13072 -40.719833 75.926094
v 35.13869 -40.71631 75.93889
v 35.159084 -40.70729 75.971596
v 35.172302 -40.701447 75.9928
v 35.060627 -40.75206 75.99513
v 35.000336 -40.771526 75.748314
v 34.898735 -40.805496 75.62828
v 34.782593 -40.840496 75.51597
v 34.761917 -40.84248 75.33549
v 34.71872 -40.852573 75.1515
v 34.674603 -40.86368 75.00841
v 34.580647 -40.88913 75.08318
v 35.228806 -40.679047 76.31045
v 35.240597 -40.673428 76.27574
v 35.217953 -40.68414 76.29396
v 35.22618 -40.680218 76.269745
v 35.210377 -40.687695 76.282455
v 35.192886 -40.695904 76.25589
v 35.272198 -40.65589 76.512245
v 35.18233 -40.70168 76.40149
v 35.250237 -40.673225 77.04042
v 35.181984 -40.70802 76.95194
v 35.16237 -40.71492 76.846565
v 35.22761 -40.67903 76.716125
v 35.9506 -40.163868 78.82784
v 35.835922 -40.273285 78.813095
v 35.72261 -40.37351 78.79699
v 36.012234 -40.1116 79.03146
v 36.095356 -40.03274 79.20735
v 26.683018 -39.551464 79.278046
v 26.754358 -39.649876 79.349236
v 26.658976 -39.534637 79.42367
v 26.862276 -39.779854 79.3308
v 26.718815 -39.62441 79.539474
v 26.66156 -39.50738 79.13374
v 26.691553 -39.539825 79.065796
v 26.702833 -39.552025 79.04025
v 26.710506 -39.560326 79.022865
v 26.621067 -39.43324 78.957466
v 26.528742 -39.297897 78.907455
v 26.52442 -39.289066 78.885155
v 26.518217 -39.27639 78.85316
v 26.513107 -39.26595 78.8268
v 26.494287 -39.227493 78.72971
v 26.635025 -39.47984 79.21113
v 26.630148 -39.474777 79.22535
v 26.607656 -39.45143 79.29095
v 26.571392 -39.420246 79.45672
v 26.53379 -39.352375 79.3233
v 26.651978 -39.562965 79.76258
v 26.620527 -39.505775 79.624596
v 26.697569 -39.613075 79.68469
v 26.554384 -39.42993 79.72747
v 26.56135 -39.43792 79.71664
v 26.593971 -39.48853 79.774925
v 26.599678 -39.492237 79.74262
v 26.574066 -39.4525 79.69686
v 26.605883 -39.496265 79.7075
v 26.587893 -39.468353 79.675354
v 25.950916 -38.068592 76.94399
v 25.926317 -38.003174 76.790985
v 25.864134 -37.857388 76.78097
v 25.842573 -37.80042 76.65729
v 25.822279 -37.74645 76.52926
v 26.382612 -39.019733 78.435524
v 26.4099 -39.083515 78.61378
v 26.252981 -38.72494 77.714905
v 26.277645 -38.795254 77.992874
v 26.283514 -38.79198 77.85198
v 26.323248 -38.90541 78.301674
v 26.267744 -38.793133 78.14882
v 26.150526 -38.489475 77.14581
v 26.076048 -38.3424 77.10921
v 26.020313 -38.22747 77.086136
v 26.033167 -38.248623 77.005264
v 26.037392 -38.255577 76.97868
v 26.040293 -38.26035 76.960434
v 25.990917 -38.154903 76.925
v 25.99215 -38.159 76.94623
v 25.993942 -38.164974 76.97715
v 25.954247 -38.077236 76.964226
v 25.961998 -38.09735 77.0113
v 25.967388 -38.111347 77.04405
v 25.971884 -38.123013 77.07136
v 25.969604 -38.117096 77.05751
v 26.185066 -38.5982 77.69381
v 26.171154 -38.545506 77.37872
v 26.159632 -38.537857 77.54938
v 25.793097 -37.670246 76.31044
v 25.798212 -37.683983 76.12807
v 25.750576 -37.56182 76.13684
v 25.770124 -37.61433 75.97767
v 25.73929 -37.540176 75.80471
v 25.714046 -37.479904 75.65705
v 25.696863 -37.427116 75.772804
v 25.673258 -37.36636 75.62638
v 25.641287 -37.280388 75.455086
v 25.679226 -37.384846 75.59481
v 25.681614 -37.392246 75.58217
v 25.706308 -37.468742 75.45152
v 25.70418 -37.46215 75.46278
v 25.696318 -37.437794 75.50438
v 25.68824 -37.412773 75.54711
v 25.68426 -37.40044 75.56818
v 25.706917 -37.46962 75.467674
v 25.708624 -37.472084 75.51303
v 25.709164 -37.47286 75.52734
v 25.709753 -37.47371 75.54299
v 25.71051 -37.474804 75.56315
v 25.711472 -37.47619 75.58864
v 25.713364 -37.47892 75.63892
v 25.712608 -37.47783 75.61884
v 25.728436 -37.551888 75.138916
v 25.699524 -37.46768 75.23714
v 25.77013 -37.65173 75.198944
v 25.741898 -37.58412 75.158295
v 25.749899 -37.603283 75.169815
v 25.852137 -37.844788 74.96613
v 25.785019 -37.69743 74.9634
v 25.765585 -37.647003 75.086205
v 25.767483 -37.648975 75.13327
v 25.874846 -37.898174 74.78082
v 25.908659 -37.964413 74.94136
v 25.911371 -37.9687 74.98559
v 25.915329 -37.974957 75.05013
v 25.932467 -38.01524 74.83552
v 25.967886 -38.08272 74.97107
v 25.956568 -38.061157 74.92775
v 25.947222 -38.04335 74.89198
v 26.03791 -38.21537 75.1555
v 26.04629 -38.23139 75.19605
v 26.035868 -38.21156 75.1935
v 26.035158 -38.21023 75.20671
v 26.050362 -38.239178 75.21576
v 26.033821 -38.207737 75.2316
v 26.05469 -38.247456 75.2367
v 26.032986 -38.206177 75.24714
v 26.058117 -38.254005 75.25329
v 26.032188 -38.20469 75.26199
v 26.031275 -38.20298 75.27899
v 26.061392 -38.26027 75.269135
v 26.0302 -38.200974 75.29901
v 26.067938 -38.272785 75.30081
v 25.992195 -38.12627 75.269196
v 26.00216 -38.14569 75.244415
v 26.007147 -38.15541 75.23201
v 26.011383 -38.163666 75.22148
v 26.018953 -38.178425 75.202644
v 26.028444 -38.196922 75.17905
v 26.109695 -38.349617 75.25694
v 26.090687 -38.314064 75.23008
v 26.079182 -38.292553 75.21382
v 26.073425 -38.281788 75.20569
v 26.067402 -38.270523 75.197174
v 26.059795 -38.256294 75.186424
v 26.052637 -38.242912 75.176315
v 25.985023 -38.115185 75.016205
v 25.994095 -38.13237 75.0401
v 26.00007 -38.14369 75.05584
v 26.00656 -38.155983 75.07293
v 26.08372 -38.304844 74.966225
v 26.109646 -38.35447 74.797585
v 26.412727 -38.855778 74.92596
v 26.330404 -38.727226 74.91001
v 26.250908 -38.598885 74.88969
v 26.223259 -38.554127 74.76623
v 26.230825 -38.566376 74.80001
v 26.169682 -38.46228 74.696724
v 26.452671 -38.915672 74.81283
v 26.620667 -39.157207 74.81099
v 26.524576 -39.021324 74.809
v 27.156796 -39.805008 74.67914
v 27.074604 -39.7164 74.7458
v 27.132011 -39.77829 74.69924
v 27.120918 -39.76633 74.70824
v 27.095905 -39.739365 74.72852
v 27.106297 -39.75057 74.72009
v 27.109755 -39.75458 74.64028
v 27.102962 -39.747204 74.66067
v 27.09823 -39.74206 74.67487
v 27.09401 -39.73748 74.687546
v 27.087646 -39.730568 74.70664
v 26.960247 -39.586 74.75577
v 26.689642 -39.250504 74.73291
v 26.857794 -39.463882 74.748924
v 26.76419 -39.34744 74.741394
v 27.235096 -39.883476 74.58569
v 27.477116 -40.11547 74.63893
v 27.400301 -40.041008 74.49854
v 27.299168 -39.9423 74.45308
v 27.31765 -39.96034 74.46139
v 27.328432 -39.97086 74.46623
v 27.349733 -39.991653 74.475815
v 27.77649 -40.375828 74.785225
v 27.889069 -40.465885 74.80229
v 27.712027 -40.319622 74.63105
v 27.592539 -40.21747 74.629395
v 27.523294 -40.15276 74.46137
v 28.020767 -40.558918 74.735954
v 28.036821 -40.569214 74.793625
v 28.047297 -40.575935 74.831245
v 28.053446 -40.57988 74.85334
v 28.057987 -40.58279 74.86965
v 27.941626 -40.503323 74.68566
v 28.2208 -40.671196 74.902016
v 28.121943 -40.618145 74.70864
v 28.104454 -40.608704 74.76834
v 28.090918 -40.6014 74.81456
v 28.082085 -40.59663 74.84471
v 28.076899 -40.59383 74.86241
v 35.30884 -40.626286 75.1126
v 35.54697 -40.481453 75.106636
v 35.427414 -40.558456 75.10961
v 35.208885 -40.673115 74.98665
v 35.22829 -40.664024 75.0111
v 35.21451 -40.671463 75.0248
v 35.246212 -40.65563 75.03368
v 35.219704 -40.669937 75.060036
v 35.25642 -40.650845 75.04655
v 35.222664 -40.669067 75.08012
v 35.27589 -40.641724 75.07108
v 35.60004 -40.442722 74.95731
v 34.58319 -40.886894 74.93786
v 34.582672 -40.887352 74.96752
v 35.05468 -40.73786 74.95682
v 35.092766 -40.72348 75.045006
v 35.10731 -40.717987 75.07869
v 35.12839 -40.71003 75.1275
v 34.924984 -40.78522 74.93314
v 34.809586 -40.823383 75.01046
v 34.680893 -40.85949 74.866425
v 35.719757 -40.354015 74.95021
v 35.649326 -40.40654 74.828705
v 36.255676 -39.871204 74.787796
v 36.319107 -39.8106 74.634315
v 36.226116 -39.901497 74.62906
v 36.240204 -39.88614 74.9345
v 36.222412 -39.903282 74.929634
v 36.199333 -39.925526 74.92332
v 36.17274 -39.95115 74.91604
v 36.155045 -39.96771 74.98674
v 36.148186 -39.97413 75.01415
v 35.86312 -40.235355 74.9383
v 36.03501 -40.080223 74.95047
v 36.838165 -39.207787 74.90614
v 36.899563 -39.12626 74.83249
v 36.84264 -39.20566 74.79636
v 36.839943 -39.206944 74.862564
v 36.839325 -39.207237 74.87771
v 36.77549 -39.289997 74.873505
v 36.792625 -39.26752 74.88243
v 36.821484 -39.229668 74.89745
v 36.696625 -39.382412 75.013405
v 36.57144 -39.530003 75.00086
v 36.562904 -39.54649 74.78745
v 36.46495 -39.655437 74.77253
v 36.423077 -39.704037 74.630554
v 37.029205 -38.9262 74.988625
v 37.117287 -38.790375 74.92417
v 36.973843 -39.016468 74.87956
v 36.960255 -39.043545 74.73986
v 37.202267 -38.652992 74.855095
v 37.399857 -38.272995 75.08947
v 37.362785 -38.3523 74.976906
v 37.323742 -38.434 74.8724
v 37.283325 -38.51648 74.77423
v 37.59112 -37.878597 75.27907
v 37.657692 -37.75356 75.107925
v 37.499 -38.055614 75.404015
v 37.457317 -38.144054 75.32405
v 37.47179 -38.11835 75.28808
v 37.519566 -38.033493 75.16932
v 37.49731 -38.073025 75.22464
v 37.48844 -38.088776 75.24669
v 37.51221 -38.0414 75.253235
v 37.509285 -38.044556 75.28667
v 37.50378 -38.050472 75.34945
v 37.481285 -38.122314 75.011444
v 37.88785 -37.189323 75.27228
v 37.914833 -37.13991 75.075485
v 37.841976 -37.304977 75.31091
v 37.845753 -37.299618 75.27111
v 37.856117 -37.2849 75.161865
v 37.806324 -37.39997 75.25385
v 37.73201 -37.571365 75.30029
v 37.73473 -37.56618 75.28801
v 37.75805 -37.52175 75.182686
v 37.750256 -37.536602 75.217896
v 37.74639 -37.54397 75.23535
v 37.74061 -37.554985 75.26146
v 37.816418 -37.390545 75.10071
v 37.813015 -37.393723 75.15233
v 37.759666 -37.513645 75.22966
v 37.76047 -37.50963 75.25295
v 37.76166 -37.50365 75.28759
v 37.76289 -37.4975 75.32322
v 37.7199 -37.621964 75.047844
v 37.915226 -37.145344 75.02566
v 37.927742 -37.111492 75.022064
v 37.915432 -37.14819 74.999565
v 37.934505 -37.096603 74.99409
v 37.915676 -37.151604 74.96828
v 37.94261 -37.078762 74.96055
v 37.91612 -37.157726 74.91213
v 37.954178 -37.0533 74.91269
v 37.938442 -37.10992 74.81629
v 37.933056 -37.121456 74.83942
v 38.007603 -36.903706 74.86286
v 38.255814 -35.8124 75.02047
v 38.234547 -35.985943 74.90244
v 38.203278 -36.092407 75.12479
v 38.135006 -36.421906 75.09789
v 38.167473 -36.269962 75.12514
v 38.134884 -36.457172 74.95735
v 38.13016 -36.492012 74.88533
v 38.06375 -36.72138 74.8949
v 38.101536 -36.589985 74.916084
v 38.10358 -36.584938 74.902596
v 38.114025 -36.559143 74.83367
v 38.109467 -36.570408 74.86377
v 38.107124 -36.576187 74.87921
v 38.115562 -36.544632 74.8923
v 38.11504 -36.549553 74.87241
v 38.054367 -36.78281 74.70792
v 38.11777 -33.013012 75.09081
v 38.153614 -33.28193 75.485214
v 38.148125 -33.273285 75.53909
v 38.145542 -33.215176 75.38864
v 38.131462 -33.11482 75.25507
v 38.166077 -33.37659 75.557495
v 38.16276 -33.367477 75.57978
v 38.15673 -33.350895 75.620346
v 38.161983 -33.500538 75.95226
v 38.16373 -33.50353 75.93286
v 38.14483 -33.398422 75.934975
v 38.16772 -33.502563 75.86587
v 38.17637 -33.50047 75.720695
v 38.14371 -33.399014 75.95431
v 38.160297 -33.49765 75.971
v 38.141396 -33.400234 75.994286
v 38.15681 -33.491676 76.009766
v 38.150005 -33.480022 76.08537
v 37.99725 -32.572975 75.02285
v 37.947716 -32.415928 75.076515
v 38.045956 -32.72122 74.92488
v 38.102833 -32.914185 74.920265
v 38.258724 -35.723415 75.19841
v 38.260143 -35.629253 75.374084
v 38.25117 -35.661213 75.48213
v 38.249447 -35.701397 75.42921
v 38.25309 -35.654377 75.459015
v 38.251736 -35.685963 75.41741
v 38.254276 -35.65016 75.44476
v 38.25553 -35.645687 75.42964
v 38.254642 -35.66635 75.40243
v 38.256824 -35.539345 75.592926
v 37.9221 -32.309753 74.89882
v 37.907856 -32.27 74.88781
v 37.90059 -32.249718 74.88219
v 37.892303 -32.2266 74.875786
v 37.866264 -32.15393 74.85566
v 37.90149 -32.240753 74.812805
v 37.90722 -32.259937 74.836716
v 37.912247 -32.276768 74.8577
v 37.914986 -32.28594 74.86913
v 37.79939 -31.976667 74.82493
v 37.588215 -31.4782 75.01976
v 37.552425 -31.402721 75.03539
v 37.553375 -31.40217 75.02034
v 37.58465 -31.465595 74.992195
v 37.583126 -31.460224 74.98045
v 37.555862 -31.400728 74.9809
v 37.57993 -31.448923 74.95575
v 37.557426 -31.399822 74.95612
v 37.57664 -31.437313 74.93036
v 37.559032 -31.398891 74.93066
v 37.564816 -31.395542 74.839035
v 37.621456 -31.537785 74.954414
v 37.61711 -31.526876 74.945564
v 37.598587 -31.480358 74.90783
v 37.605736 -31.498312 74.92239
v 37.600285 -31.437065 74.64669
v 37.607285 -31.456478 74.66905
v 37.61523 -31.47852 74.69445
v 37.63325 -31.528505 74.75204
v 37.62691 -31.510916 74.73177
v 37.61997 -31.491657 74.70959
v 37.698036 -31.684277 74.753044
v 37.645756 -31.534416 74.58936
v 37.645916 -31.54068 74.63089
v 37.646008 -31.544413 74.65565
v 37.64615 -31.549885 74.691925
v 37.646275 -31.554884 74.72507
v 37.509205 -31.243458 74.653824
v 37.452248 -31.11483 74.653564
v 37.409443 -31.040688 74.83886
v 37.40361 -30.987417 74.60484
v 36.92848 -30.158434 75.310165
v 36.86066 -30.033705 75.32003
v 36.885433 -30.04653 75.107315
v 36.962868 -30.202616 75.18533
v 37.026714 -30.316872 75.161224
v 37.098793 -30.439375 75.09992
v 37.162136 -30.552414 75.07302
v 37.27832 -30.78352 75.07472
v 37.21635 -30.665825 75.115585
v 37.32718 -30.865953 74.9407
v 36.913464 -30.069544 74.92381
v 36.851036 -29.945599 74.87914
v 36.24144 -28.930782 74.69144
v 36.2214 -28.911688 74.75163
v 36.21633 -28.90686 74.766846
v 36.209373 -28.900229 74.78776
v 36.20262 -28.893797 74.80803
v 36.332703 -29.059797 74.72123
v 36.39354 -29.126272 74.593414
v 36.79352 -29.859318 74.99943
v 36.714233 -29.698807 74.89866
v 36.62073 -29.518587 74.79642
v 36.552517 -29.429192 74.94416
v 36.5072 -29.355793 74.94906
v 36.54155 -29.405949 74.91055
v 36.508606 -29.352592 74.914116
v 36.532467 -29.386705 74.88274
v 36.50977 -29.349945 74.885185
v 36.52621 -29.373447 74.86356
v 36.512352 -29.344078 74.8211
v 36.470665 -29.24574 74.627426
v 36.05123 -28.69381 74.74085
v 36.123344 -28.791279 74.81315
v 36.135513 -28.800402 74.756065
v 36.140182 -28.8039 74.73417
v 36.143578 -28.806446 74.71822
v 36.1485 -28.810135 74.695145
v 36.19415 -28.848595 74.531364
v 35.934944 -28.535505 74.48859
v 35.934963 -28.546564 74.630875
v 36.00096 -28.619366 74.594635
v 35.971226 -28.595745 74.7185
v 35.931793 -28.589962 75.19383
v 35.96588 -28.604546 74.880455
v 35.917023 -28.560026 75.04062
v 36.457127 -29.460707 76.32438
v 36.517334 -29.576275 76.44017
v 36.555664 -29.6647 76.62726
v 36.438152 -29.426773 76.29959
v 36.415733 -29.395668 76.35934
v 36.409786 -29.38242 76.325645
v 36.425674 -29.404467 76.283295
v 36.405193 -29.37218 76.29961
v 36.416035 -29.387228 76.270706
v 36.402313 -29.365772 76.28331
v 36.41 -29.376438 76.262825
v 36.395313 -29.350172 76.24364
v 36.32626 -29.227018 76.119934
v 36.51072 -29.599005 76.7399
v 36.506996 -29.607723 76.8811
v 36.549637 -29.734797 77.412094
v 36.51132 -29.632364 77.04679
v 36.51685 -29.66046 77.235916
v 36.25734 -29.111898 76.04153
v 36.203712 -29.037333 76.10698
v 36.202484 -29.028687 76.03559
v 36.152786 -28.949865 75.96686
v 36.14479 -28.94161 76.00215
v 36.168987 -28.984037 76.077805
v 36.134262 -28.930742 76.04862
v 35.995846 -28.722448 75.8521
v 36.086815 -28.846748 75.857
v 36.08755 -28.836676 75.73536
v 36.087433 -28.838266 75.75456
v 36.087276 -28.84042 75.78056
v 36.087124 -28.842506 75.805786
v 36.08702 -28.843906 75.82268
v 36.044693 -28.780342 75.7591
v 36.0533 -28.793907 75.7791
v 36.05859 -28.80225 75.791405
v 36.065754 -28.813545 75.80805
v 36.072704 -28.8245 75.8242
v 36.614628 -29.879364 77.74581
v 36.697063 -30.046598 77.96404
v 36.69703 -30.045607 77.950195
v 36.696953 -30.04347 77.920364
v 36.69688 -30.041399 77.89145
v 36.696846 -30.040474 77.87854
v 36.696804 -30.03929 77.862
v 36.69676 -30.038061 77.84486
v 36.696716 -30.03685 77.827965
v 36.640335 -29.938366 77.9158
v 36.7309 -30.118761 78.1004
v 36.748215 -30.153057 78.126366
v 36.756084 -30.168646 78.138176
v 36.739384 -30.137917 78.15226
v 36.74324 -30.146624 78.17583
v 36.755577 -30.174486 78.25125
v 36.54172 -29.744997 77.71426
v 36.512226 -29.679743 77.55164
v 36.79645 -30.259693 78.383606
v 35.912792 -28.611498 75.81553
v 35.892483 -28.576157 75.67984
v 35.950146 -28.627117 75.38092
v 35.925457 -28.604929 75.50252
v 35.918827 -28.59897 75.53517
v 35.915985 -28.596416 75.549164
v 35.897022 -28.58007 75.65459
v 35.87695 -28.531212 75.295845
v 36.861862 -30.384926 78.372116
v 36.877293 -30.422401 78.52506
v 36.833527 -30.336565 78.49799
v 36.921394 -30.498135 78.29764
v 36.910107 -30.464981 78.100426
v 36.97071 -30.580795 78.02883
v 37.014843 -30.666391 77.98419
v 37.016323 -30.67705 78.09512
v 37.05878 -30.760561 78.05512
v 37.103355 -30.807951 77.58706
v 37.09604 -30.843279 78.14805
v 37.121178 -30.885386 78.012794
v 37.112038 -30.84787 77.80089
v 37.18821 -30.934763 77.20774
v 37.190144 -30.93239 77.15699
v 37.187077 -30.936148 77.23739
v 37.182613 -30.945393 77.384895
v 37.167038 -30.951355 77.70686
v 37.178665 -30.957537 77.550095
v 37.238728 -31.073925 77.4829
v 37.290913 -31.193718 77.55531
v 36.84925 -30.375147 78.64945
v 37.38073 -31.325422 77.06743
v 37.355175 -31.286428 77.20256
v 37.345005 -31.261852 77.18284
v 37.337776 -31.244387 77.16882
v 37.32997 -31.225525 77.15369
v 37.31274 -31.205194 77.28169
v 37.333378 -31.24543 77.253784
v 37.321117 -31.225029 77.294235
v 37.337017 -31.256485 77.2759
v 37.32823 -31.241869 77.304886
v 37.339317 -31.26348 77.289894
v 37.332733 -31.252522 77.31162
v 37.34621 -31.284422 77.331795
v 37.349995 -31.285269 77.277245
v 37.35149 -31.285604 77.25566
v 37.353256 -31.286 77.23024
v 37.342335 -31.299868 77.509964
v 37.459614 -31.514303 77.14343
v 37.33029 -31.295254 77.67774
v 37.76068 -32.21549 76.85158
v 37.81068 -32.318207 76.595764
v 37.8091 -32.320038 76.633385
v 37.808105 -32.321194 76.657135
v 37.807327 -32.322094 76.67566
v 37.805607 -32.324093 76.7167
v 37.788666 -32.27247 76.69477
v 37.78191 -32.25189 76.686035
v 37.771214 -32.219284 76.67219
v 37.79207 -32.270187 76.6351
v 37.795925 -32.285553 76.658356
v 37.79894 -32.297543 76.676506
v 37.747437 -32.226856 77.15233
v 37.769714 -32.2656 77.01228
v 37.562683 -31.76307 77.19511
v 37.60604 -31.868862 77.203026
v 37.6526 -31.982891 77.19698
v 37.66251 -31.998652 77.14098
v 37.51935 -31.673773 77.277306
v 37.685963 -32.0568 77.126816
v 37.69823 -32.096992 77.17498
v 37.686325 -32.077896 77.241295
v 37.66113 -32.01257 77.240234
v 37.66351 -32.020847 77.2523
v 37.67442 -32.058804 77.30761
v 38.021263 -33.00416 76.4935
v 37.98753 -32.86226 76.43197
v 37.908222 -32.61585 76.540634
v 37.9243 -32.62256 76.32751
v 37.91787 -32.60944 76.36282
v 37.921997 -32.617855 76.340164
v 37.911777 -32.597008 76.39628
v 37.942932 -32.707153 76.42971
v 37.89934 -32.6174 76.70323
v 37.86224 -32.518066 76.83158
v 38.12295 -33.352272 76.129234
v 38.086746 -33.189095 76.15461
v 38.054104 -33.104984 76.36384
v 38.043785 -33.06005 76.35624
v 38.035763 -33.02511 76.350334
v 38.031418 -33.006176 76.34714
v 38.042034 -33.0328 76.29633
v 38.043713 -33.04284 76.305725
v 38.045704 -33.05475 76.316864
v 38.047314 -33.064373 76.32587
v 38.049377 -33.076725 76.33741
v 38.050167 -33.041077 76.201675
v 38.050514 -33.046703 76.21596
v 38.050854 -33.052223 76.229965
v 38.051605 -33.064392 76.26084
v 38.052082 -33.07217 76.28058
v 38.052696 -33.08215 76.30589
v 38.053314 -33.092136 76.33124
v 38.136974 -33.46126 76.232056
v 38.050236 -33.104168 76.422455
v 38.048386 -33.10378 76.45052
v 38.04196 -33.102425 76.54793
v 38.045895 -33.103252 76.48832
v 38.218063 -33.826393 75.84034
v 38.24031 -33.904305 75.65461
v 38.21698 -33.720795 75.62908
v 38.190063 -33.64985 75.88195
v 38.171307 -33.591957 76.0402
v 38.148705 -33.5383 76.26492
v 38.15997 -33.57231 76.17059
v 38.159992 -33.611324 76.26671
v 38.21034 -35.760906 75.994995
v 38.201466 -35.853714 75.91603
v 38.170162 -36.021564 75.985054
v 38.14227 -36.146454 76.09255
v 38.119423 -36.26335 76.08596
v 38.09442 -36.349117 76.21781
v 38.06907 -36.43492 76.34139
v 38.062126 -36.42689 76.50573
v 37.90688 -36.93393 76.8297
v 37.943813 -36.83627 76.669556
v 38.03107 -36.517982 76.6861
v 37.98886 -36.678486 76.68802
v 38.224743 -35.66678 75.954315
v 38.27453 -35.303753 75.57993
v 38.253536 -35.444637 75.811424
v 38.239204 -35.603302 75.81755
v 38.264095 -35.26444 75.85813
v 38.277058 -35.14742 75.70262
v 38.23849 -33.958797 75.78848
v 38.25205 -34.02099 75.680084
v 38.262344 -34.024895 75.51141
v 38.26465 -34.144184 75.64044
v 38.250366 -34.05026 75.75103
v 38.24991 -34.05825 75.7704
v 38.2491 -34.072292 75.80443
v 37.90205 -36.917397 77.09067
v 37.87945 -36.99928 76.98968
v 37.917984 -36.883247 76.958145
v 37.251457 -38.402466 76.79628
v 37.17327 -38.526867 76.94095
v 37.11687 -38.607746 77.15099
v 37.289356 -38.330315 76.86939
v 37.240402 -38.411175 76.946915
v 37.38782 -38.157623 76.75711
v 37.332687 -38.263405 76.712776
v 37.339634 -38.237656 76.88185
v 37.268753 -38.372856 76.7785
v 37.296345 -38.319523 76.84413
v 37.279064 -38.355206 76.7679
v 37.30408 -38.307575 76.81616
v 37.308697 -38.300453 76.79949
v 37.292072 -38.332935 76.75453
v 37.314514 -38.291466 76.77846
v 37.305874 -38.309307 76.74034
v 37.32069 -38.28193 76.756134
v 37.314987 -38.293705 76.73097
v 37.75507 -37.389606 76.509674
v 37.713608 -37.474 76.683495
v 37.764416 -37.343414 76.73025
v 37.74036 -37.387444 76.90512
v 37.658142 -37.59599 76.76766
v 37.61747 -37.6974 76.66261
v 37.57936 -37.790363 76.560844
v 37.515583 -37.917324 76.63028
v 37.447887 -38.046577 76.700874
v 37.86463 -37.027462 77.129654
v 37.82645 -37.143063 77.06923
v 37.831944 -37.10808 77.24963
v 37.768578 -37.29464 77.11411
v 37.77637 -37.281265 77.04248
v 37.7794 -37.276073 77.01466
v 37.783394 -37.269222 76.977974
v 37.785183 -37.26615 76.96152
v 37.788185 -37.261 76.93393
v 37.74281 -37.37004 77.022255
v 37.7419 -37.376495 76.97882
v 37.741352 -37.380383 76.952644
v 37.740982 -37.383022 76.93489
v 37.791267 -37.223145 77.229004
v 36.976574 -38.82475 77.354836
v 37.059227 -38.691956 77.34256
v 37.143425 -38.55385 77.30904
v 36.909607 -38.923717 77.498665
v 36.91022 -38.925972 77.424866
v 36.910458 -38.92684 77.39646
v 36.833286 -39.037617 77.60549
v 36.721344 -39.198322 77.882484
v 36.704857 -39.224583 77.772675
v 36.70917 -39.217716 77.8014
v 36.713066 -39.21151 77.82735
v 36.734528 -39.180355 77.81668
v 36.740738 -39.171898 77.785706
v 36.747604 -39.16254 77.75142
v 36.811363 -39.066044 77.78114
v 36.55522 -39.434803 78.3978
v 36.66931 -39.27201 78.149124
v 36.69435 -39.236534 78.02992
v 36.66197 -39.28266 78.21173
v 36.657818 -39.28868 78.24713
v 36.65341 -39.29507 78.28468
v 36.64788 -39.303093 78.331856
v 36.646324 -39.30535 78.34513
v 36.37701 -39.675323 78.52577
v 36.38907 -39.660633 78.56146
v 36.407005 -39.638786 78.61452
v 36.41944 -39.620888 78.528114
v 36.416473 -39.62516 78.548744
v 36.36855 -39.69207 78.767746
v 36.328705 -39.747692 78.9294
v 36.29436 -39.796818 79.09324
v 36.26808 -39.83532 79.23837
v 36.19115 -39.931423 79.34659
v 36.49291 -39.523006 78.55243
v 28.348057 -40.72805 75.03273
v 28.375154 -40.73591 74.86649
v 28.453407 -40.767414 74.99845
v 28.506931 -40.784 74.89602
v 28.321405 -40.718353 75.19368
v 28.344131 -40.726624 75.056435
v 28.339462 -40.724922 75.08463
v 28.331518 -40.722034 75.13261
v 28.125614 -40.6281 75.62983
v 28.199091 -40.66342 75.4924
v 28.264486 -40.69365 75.343544
v 27.774258 -40.456535 76.62732
v 27.721819 -40.423397 76.76803
v 27.783403 -40.479527 76.922195
v 28.022968 -40.58808 76.03782
v 27.909222 -40.51605 76.03238
v 27.921038 -40.52508 76.054146
v 27.930582 -40.532375 76.07173
v 27.938559 -40.53847 76.086426
v 27.954214 -40.550434 76.115265
v 27.966604 -40.559902 76.138084
v 27.82261 -40.485516 76.50658
v 27.861855 -40.51956 76.62854
v 27.979555 -40.5754 76.28087
v 27.87764 -40.514282 76.367004
v 28.100574 -40.626797 75.92759
v 28.186056 -40.666893 75.81548
v 27.578451 -40.360405 77.50486
v 27.526098 -40.32823 77.65197
v 27.486824 -40.304203 77.77727
v 27.333485 -40.17429 77.93662
v 27.325766 -40.163624 77.89917
v 27.322916 -40.159683 77.88534
v 27.317202 -40.151783 77.857605
v 27.313126 -40.146152 77.83783
v 27.307842 -40.138847 77.81219
v 27.409683 -40.239185 77.849335
v 26.912546 -39.822563 79.16021
v 26.996134 -39.89473 78.88278
v 26.988752 -39.883587 78.85175
v 26.982334 -39.8739 78.82478
v 26.978876 -39.86868 78.81025
v 26.974752 -39.862453 78.792915
v 26.97018 -39.855553 78.7737
v 27.056656 -39.956078 78.80897
v 26.962809 -39.866665 79.005325
v 27.263472 -40.10853 77.96814
v 27.267422 -40.1138 77.987915
v 27.273972 -40.122543 78.020706
v 27.279562 -40.130005 78.04869
v 27.28339 -40.135113 78.067856
v 27.2917 -40.146206 78.10947
v 27.327637 -40.17036 77.960815
v 27.320309 -40.165436 77.99113
v 27.316305 -40.162743 78.00769
v 27.30967 -40.158283 78.03514
v 27.304003 -40.154476 78.05858
v 27.182802 -40.047455 78.22567
v 27.149082 -40.00841 78.18684
v 27.140478 -39.99845 78.176926
v 27.128632 -39.984737 78.163284
v 27.115835 -39.96992 78.148544
v 27.119587 -39.989517 78.30968
v 27.104742 -39.97576 78.33283
v 27.1223 -39.993504 78.32522
v 27.11161 -39.9836 78.341896
v 27.129276 -40.003754 78.36519
v 27.099768 -39.981728 78.51744
v 27.067844 -39.957386 78.670296
v 27.108784 -40.00798 78.747986
v 27.203413 -40.08062 78.383606
v 27.171896 -40.055984 78.48912
v 27.715902 -40.45248 77.27964
v 27.82687 -40.520405 77.06727
v 27.762976 -40.479958 77.14512
v 27.706453 -40.45957 77.4924
v 35.622986 -40.45433 78.78225
v 35.6393 -40.430218 78.346565
v 35.589367 -40.4673 78.20437
v 35.55973 -40.489243 78.07433
v 35.54463 -40.509464 78.65764
v 35.587334 -40.473507 78.491905
v 35.603195 -40.450478 77.90618
v 35.55125 -40.493763 77.96795
v 35.613785 -40.440964 77.88888
v 35.679718 -40.38714 77.91744
v 35.6289 -40.427387 77.8642
v 35.681305 -40.384888 77.893974
v 35.63827 -40.41897 77.848885
v 35.683357 -40.38197 77.86362
v 35.650394 -40.408077 77.82908
v 35.684387 -40.38051 77.8484
v 35.685345 -40.379147 77.83422
v 35.662132 -40.39753 77.809906
v 35.687008 -40.376785 77.80964
v 35.67195 -40.38871 77.79386
v 35.690075 -40.37243 77.76426
v 35.738064 -40.333405 77.87198
v 35.730713 -40.339382 77.85548
v 35.721203 -40.34712 77.83413
v 35.711994 -40.354607 77.81345
v 35.497536 -40.532722 78.01164
v 35.580128 -40.46321 77.61388
v 35.47507 -40.540665 77.632164
v 35.41057 -40.581524 77.51068
v 35.36016 -40.61097 77.34435
v 35.23094 -40.683304 77.29046
v 35.210907 -40.69419 77.15149
v 35.054733 -40.755493 76.14899
v 34.97864 -40.783104 75.89865
v 34.97312 -40.78731 76.02755
v 34.879196 -40.8163 75.79157
v 34.7757 -40.847095 75.68014
v 34.610554 -40.883812 75.26225
v 34.670948 -40.875526 75.58595
v 34.652534 -40.876564 75.43502
v 34.46104 -40.91593 74.96495
v 34.44905 -40.91981 75.06647
v 34.301716 -40.949875 75.004265
v 34.435318 -40.92425 75.18274
v 34.23775 -40.964386 75.19555
v 34.13849 -40.980125 75.02361
v 35.076702 -40.74796 76.33556
v 35.1035 -40.73607 76.529076
v 34.968807 -40.79095 76.26217
v 35.145306 -40.72593 77.05131
v 35.089085 -40.74962 76.92133
v 35.052326 -40.760506 76.743004
v 36.009842 -40.11684 79.07625
v 35.98947 -40.137383 79.07276
v 36.008846 -40.119022 79.0949
v 35.979992 -40.14812 79.08996
v 36.00744 -40.122112 79.12132
v 35.964977 -40.16513 79.1172
v 36.005203 -40.12701 79.16318
v 35.945297 -40.187424 79.15291
v 36.00264 -40.132626 79.21118
v 35.88883 -40.233543 79.017746
v 35.940502 -40.191338 79.14143
v 35.929016 -40.20072 79.11394
v 35.914665 -40.21244 79.07959
v 35.907215 -40.218525 79.06176
v 35.887497 -40.238476 79.076805
v 35.88696 -40.24047 79.10073
v 35.885918 -40.24432 79.14682
v 35.885086 -40.247402 79.183716
v 35.77224 -40.33726 78.96986
v 35.6584 -40.430706 78.93433
v 36.09729 -40.040672 79.382065
v 36.13218 -40.008076 79.51518
v 36.024 -40.117767 79.34382
v 26.969303 -39.901825 79.31413
v 26.81252 -39.736965 79.49765
v 26.913137 -39.854706 79.48296
v 26.7709 -39.70291 79.657074
v 26.51626 -39.379505 79.74197
v 26.548845 -39.41992 79.709465
v 26.518013 -39.376846 79.70402
v 26.540321 -39.40452 79.68177
v 26.518991 -39.37536 79.68282
v 26.535563 -39.395916 79.6663
v 26.519882 -39.37401 79.66353
v 26.531227 -39.38808 79.65221
v 26.521816 -39.37107 79.62162
v 26.427006 -39.130516 78.77774
v 26.377943 -39.04954 78.75909
v 26.422522 -39.118195 78.73476
v 26.387949 -39.06018 78.71359
v 26.418453 -39.107018 78.695755
v 26.395025 -39.067703 78.68141
v 26.415775 -39.09966 78.67009
v 26.399683 -39.072655 78.66024
v 26.478188 -39.21104 78.79733
v 26.450428 -39.17329 78.83597
v 26.462088 -39.194588 78.86495
v 26.538776 -39.335815 79.12687
v 26.538317 -39.33734 79.14495
v 26.536283 -39.344093 79.22508
v 26.534443 -39.35021 79.29762
v 26.536503 -39.32723 79.07717
v 26.5354 -39.323055 79.05303
v 26.53376 -39.316856 79.017166
v 26.531614 -39.30875 78.97026
v 26.469316 -39.218887 78.98864
v 26.497248 -39.256023 78.95048
v 26.492025 -39.257114 79.03383
v 26.506027 -39.280685 79.0617
v 26.516733 -39.29871 79.083
v 26.465828 -39.20716 78.928955
v 26.463778 -39.200268 78.89387
v 26.48831 -39.302074 79.45231
v 26.464476 -39.246853 79.28705
v 26.754385 -39.6897 79.72652
v 26.74924 -39.685585 79.74815
v 26.72758 -39.668255 79.839226
v 26.669254 -39.61564 80.03041
v 26.623032 -39.539307 79.88598
v 26.643335 -39.5559 79.79942
v 26.618486 -39.568985 80.18973
v 26.575294 -39.49469 80.033646
v 26.524153 -39.405663 79.86809
v 26.543844 -39.42903 79.84181
v 26.552998 -39.439896 79.8296
v 26.562397 -39.451054 79.817055
v 26.571815 -39.46223 79.80449
v 26.583035 -39.475548 79.78952
v 26.548624 -39.42531 79.754265
v 26.543789 -39.421425 79.77676
v 26.538961 -39.41755 79.7992
v 26.534262 -39.413776 79.82107
v 26.517685 -39.384224 79.764725
v 26.519274 -39.389496 79.79013
v 26.520239 -39.39269 79.805534
v 26.52148 -39.396805 79.825386
v 26.511425 -39.383987 79.83966
v 26.505508 -39.37391 79.82645
v 26.500917 -39.366093 79.81619
v 26.493343 -39.353195 79.79928
v 26.48656 -39.341644 79.784134
v 26.469131 -39.311962 79.74521
v 26.485947 -39.33083 79.705765
v 26.497257 -39.343517 79.67923
v 26.503574 -39.350605 79.66441
v 25.942291 -38.062252 77.17116
v 25.935577 -38.042942 77.094795
v 25.934301 -38.039276 77.0803
v 25.931107 -38.030087 77.04396
v 25.899403 -37.949703 76.939
v 25.833635 -37.79267 76.979965
v 25.755547 -37.575653 76.49391
v 25.799435 -37.694584 76.71626
v 26.326729 -38.935123 78.5248
v 26.338003 -38.972294 78.67728
v 26.217798 -38.675457 77.8765
v 26.22544 -38.70581 78.04203
v 26.143251 -38.52892 77.82036
v 26.256088 -38.80135 78.43726
v 26.249155 -38.772583 78.2787
v 26.20651 -38.683414 78.1721
v 26.096354 -38.393723 77.28132
v 26.044094 -38.284367 77.210884
v 25.99578 -38.182343 77.2071
v 26.120949 -38.47063 77.65039
v 26.104696 -38.423912 77.47268
v 26.0872 -38.41242 77.76125
v 25.96459 -38.120747 77.332466
v 25.743546 -37.542713 76.1772
v 25.717758 -37.474987 76.14065
v 25.719538 -37.479286 76.172615
v 25.720325 -37.48119 76.18677
v 25.739431 -37.531536 76.20081
v 25.72152 -37.48407 76.20819
v 25.734854 -37.519093 76.2271
v 25.722439 -37.486294 76.224724
v 25.732727 -37.51331 76.2393
v 25.725546 -37.493797 76.280525
v 25.694544 -37.409763 76.16093
v 25.699787 -37.423973 76.18115
v 25.70828 -37.446995 76.21392
v 25.712225 -37.45769 76.22914
v 25.718496 -37.477722 76.52643
v 25.715437 -37.46863 76.49266
v 25.70914 -37.449932 76.42318
v 25.717556 -37.472435 76.35
v 25.713604 -37.461864 76.38437
v 25.737059 -37.525883 76.09299
v 25.715425 -37.468716 76.11532
v 25.731619 -37.511414 76.07533
v 25.71317 -37.46265 76.09081
v 25.726355 -37.497417 76.05826
v 25.711477 -37.458103 76.07246
v 25.72241 -37.48693 76.04546
v 25.709854 -37.453743 76.05483
v 25.718624 -37.476868 76.03318
v 25.707 -37.44607 76.02385
v 25.71197 -37.459167 76.01158
v 25.703274 -37.43605 75.983376
v 25.696035 -37.414253 76.130585
v 25.696709 -37.416283 76.1169
v 25.69738 -37.418304 76.10325
v 25.698387 -37.421337 76.08276
v 25.699175 -37.423706 76.06676
v 25.699986 -37.426147 76.05026
v 25.701054 -37.429363 76.028534
v 25.733078 -37.522217 75.835526
v 25.727715 -37.50671 75.86213
v 25.712011 -37.46131 75.940025
v 25.715313 -37.470856 75.92365
v 25.717955 -37.478493 75.91055
v 25.721014 -37.48734 75.89537
v 25.724907 -37.498592 75.87606
v 25.701395 -37.43343 75.92164
v 25.700684 -37.43244 75.89832
v 25.700117 -37.43165 75.879654
v 25.699457 -37.430733 75.85804
v 25.69862 -37.429565 75.830536
v 25.698017 -37.428722 75.81069
v 25.697287 -37.427708 75.78672
v 25.6665 -37.328728 76.10245
v 25.67026 -37.3397 76.09028
v 25.675901 -37.356163 76.07201
v 25.680984 -37.371 76.05555
v 25.684793 -37.382114 76.04321
v 25.687769 -37.3908 76.03358
v 25.690836 -37.399754 76.02365
v 25.627531 -37.2276 75.62965
v 25.658302 -37.313293 75.79276
v 25.668322 -37.34064 75.83523
v 25.67461 -37.35781 75.861885
v 25.677904 -37.3668 75.87585
v 25.682468 -37.37926 75.895195
v 25.686058 -37.389057 75.91041
v 25.689156 -37.39751 75.92354
v 25.59217 -37.120758 75.48506
v 25.601013 -37.16546 75.28407
v 25.652723 -37.33073 75.25382
v 25.799694 -30.168423 75.361786
v 25.838392 -30.07205 75.23128
v 25.791422 -30.214794 75.213295
v 25.826101 -30.127516 75.06735
v 25.775618 -30.282858 75.057594
v 25.812569 -30.182892 74.903854
v 25.757072 -30.361406 74.85192
v 25.603397 -37.19511 75.050514
v 25.564327 -37.050137 75.142746
v 25.490751 -36.741993 75.20013
v 25.489784 -36.74287 75.15112
v 25.521914 -36.885204 75.12949
v 25.489342 -36.743275 75.128586
v 25.48896 -36.74362 75.10927
v 25.488625 -36.743923 75.09229
v 25.48793 -36.744556 75.057045
v 25.494467 -36.791428 74.91029
v 25.4912 -36.76799 74.98367
v 25.489391 -36.75504 75.02422
v 25.671703 -37.404457 75.04495
v 25.62323 -37.282475 74.86565
v 25.727188 -37.55869 74.97186
v 25.727812 -37.55529 75.05539
v 25.728016 -37.554176 75.0827
v 25.746386 -37.602844 75.02904
v 25.759058 -37.63199 75.066765
v 25.806335 -37.75164 74.79652
v 25.743984 -37.609272 74.80364
v 25.826025 -37.798786 74.632835
v 25.840513 -37.82828 74.67675
v 25.850435 -37.84848 74.70683
v 25.844881 -37.840202 74.51697
v 25.861618 -37.874416 74.56175
v 25.836252 -37.82125 74.569984
v 25.831451 -37.810703 74.599495
v 25.879213 -37.91039 74.60884
v 25.878372 -37.90804 74.64192
v 25.87703 -37.90428 74.69483
v 25.885166 -37.923035 74.47842
v 25.928411 -38.009003 74.69504
v 25.921923 -37.997128 74.56051
v 25.988264 -38.126026 74.79597
v 26.02435 -38.193737 74.94478
v 26.025208 -38.195107 74.95811
v 26.026674 -38.19745 74.98092
v 26.028208 -38.19989 75.00473
v 26.029871 -38.202545 75.030594
v 26.07778 -38.294132 74.94456
v 26.072496 -38.284603 74.92528
v 26.048903 -38.242046 74.839195
v 26.064476 -38.270134 74.89601
v 26.100206 -38.338547 74.592476
v 26.043016 -38.232014 74.69549
v 26.373993 -38.795208 74.718796
v 26.283762 -38.653236 74.75667
v 26.231905 -38.568554 74.6397
v 26.257833 -38.610893 74.69818
v 26.27268 -38.63514 74.731674
v 26.17256 -38.467373 74.53603
v 26.118711 -38.372723 74.44964
v 26.41377 -38.85582 74.55134
v 26.467684 -38.93689 74.66929
v 26.637686 -39.179245 74.630806
v 26.55426 -39.06251 74.648254
v 27.074856 -39.716274 74.706604
v 27.07498 -39.716213 74.68749
v 27.07507 -39.71617 74.67352
v 27.075153 -39.71613 74.66059
v 27.075285 -39.716064 74.64018
v 27.075567 -39.715923 74.59631
v 27.14955 -39.796013 74.62748
v 27.115633 -39.760113 74.61648
v 27.1187 -39.762997 74.604065
v 27.145073 -39.790455 74.59558
v 27.123436 -39.767452 74.58489
v 27.142704 -39.787514 74.57869
v 27.127768 -39.77153 74.56735
v 27.140537 -39.784824 74.56325
v 27.136278 -39.779537 74.53289
v 27.084585 -39.725372 74.58689
v 27.10202 -39.74364 74.56868
v 27.111248 -39.75331 74.55904
v 27.00561 -39.636265 74.5895
v 27.029392 -39.663887 74.64338
v 27.04266 -39.6793 74.67343
v 27.048834 -39.686466 74.687416
v 27.056969 -39.69592 74.70585
v 27.062752 -39.702633 74.71895
v 26.906485 -39.520027 74.57726
v 26.714949 -39.28221 74.59778
v 26.662806 -39.211803 74.49575
v 26.804245 -39.395527 74.57775
v 27.208853 -39.849926 74.40854
v 27.223495 -39.864902 74.415764
v 27.241543 -39.88336 74.42466
v 27.25401 -39.89611 74.43081
v 27.267006 -39.909405 74.43722
v 27.838434 -40.42225 74.62752
v 27.912212 -40.47705 74.572975
v 27.756907 -40.353683 74.49962
v 27.649614 -40.264236 74.48007
v 27.692402 -40.299908 74.48787
v 27.70326 -40.30896 74.489845
v 27.562603 -40.18745 74.46719
v 27.586454 -40.2085 74.47072
v 27.606495 -40.226185 74.47369
v 27.995932 -40.534122 74.56142
v 28.002176 -40.540356 74.6053
v 28.004345 -40.542522 74.62055
v 28.008385 -40.546555 74.64893
v 28.012712 -40.550877 74.679344
v 28.018312 -40.556465 74.7187
v 28.028421 -40.555786 74.59937
v 28.03971 -40.563313 74.612564
v 28.060726 -40.577328 74.637115
v 28.074602 -40.58658 74.653336
v 28.083235 -40.592335 74.663414
v 28.112371 -40.611763 74.69746
v 28.182512 -40.650883 74.6151
v 28.14579 -40.627903 74.60453
v 28.134407 -40.620777 74.60126
v 28.099756 -40.599094 74.591286
v 28.072987 -40.582344 74.58359
v 28.047993 -40.566704 74.57639
v 28.108656 -40.602898 74.49018
v 28.4416 -40.757526 74.71883
v 28.27396 -40.69293 74.697266
v 28.21915 -40.66773 74.64802
v 28.238768 -40.676746 74.66564
v 34.170876 -40.979782 75.379395
v 34.134018 -40.984745 75.33176
v 34.126057 -40.985817 75.32147
v 34.103596 -40.988842 75.29244
v 34.081184 -40.991856 75.26348
v 34.06624 -40.99387 75.24416
v 34.036312 -40.9979 75.20549
v 34.050293 -40.992558 74.87861
v 34.012585 -40.9998 75.01402
v 34.015293 -40.999584 75.035866
v 34.02445 -40.998848 75.10976
v 34.191315 -40.96865 74.849915
v 35.34847 -40.601654 74.96013
v 35.478443 -40.523975 74.95191
v 35.115906 -40.711887 74.794174
v 35.259735 -40.64675 74.81914
v 35.54143 -40.48093 74.80452
v 35.622616 -40.424767 74.682106
v 34.346264 -40.938293 74.81609
v 34.51985 -40.899155 74.77414
v 34.9649 -40.769737 74.797356
v 34.820446 -40.81776 74.815704
v 34.679073 -40.85691 74.66149
v 34.234566 -40.957916 74.69226
v 36.37743 -39.75722 74.48981
v 36.269917 -39.862785 74.49312
v 36.312157 -39.82131 74.49181
v 36.323673 -39.810005 74.49146
v 36.343536 -39.7905 74.49085
v 35.764866 -40.318794 74.749855
v 36.17094 -39.954994 74.520355
v 36.22043 -39.90889 74.50674
v 36.237316 -39.893158 74.50209
v 36.121445 -39.999893 74.70904
v 35.9455 -40.16348 74.722855
v 35.70595 -40.368248 74.55972
v 36.899765 -39.131622 74.663826
v 36.899723 -39.13051 74.698814
v 36.8997 -39.129894 74.71815
v 36.89961 -39.127483 74.79394
v 36.899635 -39.128166 74.77247
v 36.899666 -39.12894 74.74815
v 36.89968 -39.1294 74.7338
v 36.884403 -39.15153 74.69946
v 36.875916 -39.162533 74.719154
v 36.86904 -39.17144 74.7351
v 36.86297 -39.179314 74.74919
v 36.852066 -39.193443 74.77448
v 36.79763 -39.266823 74.70529
v 36.820137 -39.236244 74.750824
v 36.78656 -39.27841 74.7894
v 36.77747 -39.28792 74.85845
v 36.682926 -39.405846 74.79756
v 36.631527 -39.47402 74.61899
v 36.526222 -39.593086 74.6275
v 36.4833 -39.64648 74.484314
v 36.430367 -39.70185 74.48706
v 36.452423 -39.67878 74.485916
v 37.073612 -38.868984 74.800125
v 37.091736 -38.840355 74.790306
v 37.101852 -38.824368 74.78482
v 37.109856 -38.811726 74.78048
v 37.117622 -38.799458 74.77627
v 37.130093 -38.779755 74.76951
v 37.140877 -38.76272 74.763664
v 37.161633 -38.72993 74.75242
v 37.019028 -38.95725 74.73146
v 37.077564 -38.87227 74.64339
v 37.006935 -38.980965 74.58809
v 37.242012 -38.59803 74.678314
v 37.44299 -38.20692 74.888306
v 37.318165 -38.46818 74.59545
v 37.27868 -38.54645 74.50934
v 37.27594 -38.55031 74.521965
v 37.273228 -38.55412 74.53446
v 37.254326 -38.580708 74.62156
v 37.257298 -38.57653 74.60788
v 37.403076 -38.29275 74.77846
v 37.361 -38.38104 74.68005
v 37.68398 -37.71324 74.92892
v 37.61081 -37.859207 75.03408
v 37.56437 -37.96455 74.91841
v 37.523144 -38.05761 74.79388
v 37.972958 -37.020866 74.756065
v 37.74308 -37.586853 74.871864
v 37.858837 -37.28408 75.104225
v 37.865437 -37.282093 74.96434
v 37.792995 -37.461605 74.94985
v 37.90474 -37.201164 74.79306
v 37.90754 -37.19047 74.82237
v 37.91043 -37.179443 74.8526
v 37.941338 -37.114304 74.707306
v 37.939133 -37.110966 74.790344
v 37.91372 -37.179848 74.77202
v 37.92304 -37.157734 74.75018
v 38.016193 -36.907944 74.660324
v 38.27641 -35.647816 75.01182
v 38.27531 -35.714024 74.88387
v 38.263126 -35.82386 74.843895
v 38.261654 -35.883846 74.69332
v 38.239075 -36.032364 74.675835
v 38.215607 -36.12547 74.792435
v 38.196426 -36.177525 74.95023
v 38.163162 -36.33389 74.95669
v 38.14132 -36.441525 74.90048
v 38.137093 -36.46747 74.8615
v 38.14458 -36.433598 74.87167
v 38.140743 -36.45455 74.84897
v 38.146294 -36.429424 74.85651
v 38.14419 -36.442337 74.837105
v 38.14792 -36.42548 74.84217
v 38.151226 -36.417435 74.812935
v 38.129387 -36.50062 74.82511
v 38.136574 -36.473244 74.8211
v 38.140358 -36.458836 74.81899
v 38.09661 -36.643616 74.69776
v 38.140427 -36.492912 74.63768
v 38.085495 -36.70501 74.562416
v 38.05265 -36.810715 74.56925
v 38.147064 -33.077118 74.90416
v 38.158764 -33.17592 75.0615
v 38.17483 -33.360336 75.38148
v 38.169613 -33.27846 75.21873
v 38.197296 -33.346657 75.01793
v 38.24818 -33.87252 75.4754
v 38.265984 -33.96522 75.370155
v 38.20285 -33.54668 75.44228
v 38.237297 -33.742737 75.38314
v 37.9981 -32.551525 74.84379
v 37.968296 -32.462086 74.929054
v 38.03027 -32.639378 74.733185
v 38.086952 -32.821327 74.75007
v 38.136177 -32.989067 74.74536
v 38.172325 -33.130177 74.73526
v 38.279182 -34.19111 75.43996
v 38.278645 -34.07439 75.31744
v 38.28851 -35.08138 75.49218
v 38.288532 -35.528275 74.99183
v 38.27866 -35.551197 75.147545
v 38.278793 -35.431816 75.32567
v 38.293583 -35.218212 75.27638
v 38.281796 -35.620296 74.950165
v 38.290012 -35.540916 74.93324
v 38.28458 -35.60607 74.91829
v 38.290707 -35.546867 74.90567
v 38.285637 -35.60067 74.90619
v 38.287445 -35.59143 74.8855
v 38.291424 -35.55299 74.8773
v 38.289307 -35.58193 74.8642
v 38.29275 -35.564327 74.82477
v 35.890785 -28.487247 74.47821
v 35.863834 -28.467213 74.60843
v 35.87822 -28.473513 74.47526
v 35.865738 -28.459875 74.47233
v 35.846626 -28.438988 74.467834
v 37.82946 -32.02541 74.66325
v 37.821537 -32.01257 74.70584
v 37.81916 -32.008713 74.718636
v 37.814594 -32.001316 74.74317
v 37.809387 -31.992872 74.77118
v 37.80708 -31.989132 74.783585
v 37.79672 -31.961077 74.7732
v 37.795914 -31.956398 74.757675
v 37.794872 -31.950314 74.73749
v 37.794106 -31.945837 74.72263
v 37.79347 -31.942127 74.71033
v 37.79252 -31.936583 74.69193
v 37.791695 -31.93176 74.67593
v 37.789383 -31.918282 74.63121
v 37.921013 -32.28827 74.75328
v 37.921394 -32.295834 74.80453
v 37.921593 -32.299706 74.83074
v 37.921764 -32.3031 74.85374
v 37.95579 -32.399727 74.7724
v 37.95745 -32.407993 74.79317
v 37.965057 -32.445927 74.88846
v 37.895412 -32.214928 74.69907
v 37.88926 -32.20205 74.73213
v 37.897736 -32.224804 74.74258
v 37.88594 -32.19511 74.74995
v 37.89899 -32.23013 74.76602
v 37.880836 -32.18443 74.77737
v 37.74624 -31.804146 74.6476
v 37.684174 -31.618074 74.50956
v 37.762074 -31.855545 74.70043
v 37.770687 -31.883507 74.72917
v 37.786434 -31.934618 74.78171
v 37.782547 -31.921997 74.76874
v 37.779686 -31.912708 74.759186
v 37.77377 -31.893513 74.739456
v 37.812798 -31.955063 74.52309
v 37.80551 -31.943615 74.55674
v 37.799698 -31.934483 74.58359
v 37.796486 -31.92944 74.59841
v 37.78595 -31.878397 74.45655
v 37.786625 -31.886261 74.49099
v 37.786983 -31.89041 74.509155
v 37.78753 -31.896746 74.5369
v 37.788197 -31.904509 74.5709
v 37.788567 -31.908796 74.58967
v 37.758373 -31.826834 74.589226
v 37.777645 -31.862867 74.496506
v 37.773262 -31.854675 74.517586
v 37.767895 -31.844639 74.54341
v 37.76493 -31.839098 74.55767
v 37.574516 -31.36215 74.55061
v 37.571384 -31.358295 74.5642
v 37.56786 -31.353962 74.57947
v 37.563583 -31.348698 74.598015
v 37.555878 -31.339218 74.63142
v 37.553272 -31.325935 74.58918
v 37.551826 -31.31856 74.56572
v 37.550636 -31.312489 74.54642
v 37.548958 -31.303932 74.5192
v 37.54746 -31.296286 74.49488
v 37.546425 -31.291004 74.47809
v 37.545647 -31.287037 74.46547
v 37.54928 -31.29649 74.47619
v 37.554115 -31.309072 74.49045
v 37.55739 -31.317589 74.5001
v 37.56112 -31.327295 74.5111
v 37.56447 -31.336006 74.52098
v 37.56896 -31.347685 74.53422
v 37.599304 -31.429672 74.61673
v 37.59825 -31.421701 74.58443
v 37.597576 -31.416609 74.56379
v 37.596733 -31.41025 74.53802
v 37.579346 -31.36857 74.524536
v 37.595806 -31.403234 74.50959
v 37.584885 -31.375935 74.49462
v 37.595127 -31.398108 74.488815
v 37.588867 -31.381233 74.4731
v 37.59451 -31.393442 74.4699
v 37.59375 -31.387724 74.44673
v 37.63587 -31.506542 74.56226
v 37.629562 -31.488737 74.544945
v 37.622757 -31.469542 74.52628
v 37.61298 -31.441967 74.49947
v 37.60699 -31.425076 74.48305
v 37.602615 -31.41273 74.47105
v 37.598633 -31.401493 74.46012
v 37.649097 -31.5206 74.422646
v 37.66683 -31.569868 74.466576
v 37.661816 -31.555939 74.454155
v 37.655354 -31.537987 74.43815
v 37.485912 -31.16318 74.50184
v 37.528027 -31.2505 74.4762
v 37.515778 -31.22511 74.48366
v 37.445793 -31.06805 74.49837
v 37.41904 -30.983839 74.40811
v 37.431976 -31.024559 74.45175
v 37.44064 -31.051828 74.48098
v 37.34736 -30.835306 74.4797
v 37.344727 -30.868137 74.71414
v 37.40949 -30.964046 74.41765
v 37.39589 -30.935863 74.43124
v 37.3832 -30.909573 74.44391
v 37.47752 -31.120977 74.40553
v 37.479977 -31.133337 74.43374
v 37.482376 -31.145407 74.46128
v 37.042538 -30.324116 75.02974
v 36.97429 -30.197615 75.021675
v 37.058514 -30.348633 75.0008
v 37.02846 -30.27711 74.895805
v 37.06377 -30.356695 74.99129
v 37.081654 -30.38414 74.95889
v 36.965923 -30.162048 74.89449
v 36.961933 -30.145094 74.83386
v 37.118805 -30.463997 75.02687
v 37.112045 -30.45568 75.051544
v 37.102463 -30.44389 75.086525
v 37.12592 -30.472755 75.000885
v 37.138813 -30.48862 74.95382
v 37.19449 -30.597794 74.97948
v 37.250614 -30.704561 74.94987
v 37.275883 -30.728653 74.776794
v 37.2682 -30.721327 74.82942
v 37.26556 -30.718813 74.84749
v 37.258976 -30.712534 74.8926
v 37.255714 -30.709423 74.91495
v 37.094234 -30.383041 74.80441
v 36.898853 -30.016321 74.7672
v 36.954216 -30.116982 74.75131
v 36.951283 -30.10628 74.71988
v 36.948555 -30.096346 74.69071
v 36.946503 -30.08887 74.668755
v 36.88993 -29.969316 74.6
v 36.83921 -29.889635 74.68674
v 36.781223 -29.799358 74.7814
v 37.28712 -30.722443 74.5875
v 37.233784 -30.621822 74.64443
v 37.315434 -30.762047 74.449295
v 37.310574 -30.750895 74.44467
v 37.304203 -30.736279 74.43861
v 37.283504 -30.688786 74.4189
v 36.30344 -28.98803 74.50266
v 36.384785 -29.091898 74.45484
v 36.373077 -29.076952 74.46172
v 36.364014 -29.065374 74.46706
v 36.344112 -29.039963 74.47875
v 36.395462 -29.108143 74.461
v 36.413624 -29.13578 74.47147
v 36.442463 -29.17966 74.488106
v 36.49581 -29.262468 74.50225
v 36.708363 -29.642218 74.63669
v 36.630787 -29.49548 74.568855
v 36.552036 -29.368181 74.590256
v 36.512146 -29.29318 74.52782
v 36.520405 -29.308708 74.54074
v 36.529594 -29.325987 74.55513
v 36.091743 -28.721998 74.53888
v 36.018394 -28.627209 74.46124
v 36.149067 -28.77676 74.40446
v 36.18725 -28.822418 74.38664
v 36.225433 -28.868076 74.36882
v 36.295315 -28.959492 74.37795
v 36.297085 -28.965714 74.405136
v 36.29794 -28.968714 74.41826
v 36.234848 -28.879456 74.36358
v 36.299377 -28.97376 74.44031
v 36.30069 -28.978373 74.46046
v 35.901188 -28.51891 74.752045
v 35.80593 -28.4162 74.75944
v 35.755238 -28.351707 74.56154
v 35.862408 -28.488667 74.92117
v 35.871353 -28.523718 75.27909
v 35.859066 -28.50727 75.242325
v 35.827065 -28.464426 75.146545
v 35.840435 -28.482327 75.18656
v 35.845566 -28.489197 75.20192
v 35.85289 -28.499 75.22384
v 36.436726 -29.441975 76.45984
v 36.474766 -29.523094 76.60995
v 36.314034 -29.225908 76.30007
v 36.253075 -29.120537 76.194176
v 36.25352 -29.119633 76.17821
v 36.255592 -29.115435 76.10401
v 36.25519 -29.116251 76.118454
v 36.254593 -29.117464 76.13988
v 36.254196 -29.118263 76.154015
v 36.372536 -29.330996 76.411415
v 36.381134 -29.338236 76.348076
v 36.385265 -29.341711 76.317665
v 36.388454 -29.344397 76.29416
v 36.446 -29.492216 76.77921
v 36.44271 -29.5051 76.96417
v 36.478924 -29.607754 77.394066
v 36.460163 -29.567085 77.30621
v 36.451767 -29.548882 77.26689
v 36.45204 -29.537231 77.13381
v 36.45189 -29.543652 77.20715
v 36.200424 -29.033815 76.12159
v 36.195553 -29.0286 76.14326
v 36.192337 -29.025158 76.157555
v 36.186832 -29.019268 76.18202
v 36.169952 -29.001204 76.25707
v 36.244545 -29.12148 76.34241
v 36.193317 -29.054222 76.47141
v 36.103897 -28.893812 76.12657
v 36.083694 -28.869236 76.178444
v 36.073536 -28.85688 76.20453
v 35.937973 -28.65597 75.98199
v 36.01739 -28.775078 76.16787
v 36.022766 -28.778519 76.11174
v 36.02995 -28.783117 76.036736
v 36.570854 -29.809101 77.877045
v 36.582054 -29.834251 77.94994
v 36.583946 -29.838509 77.96228
v 36.58703 -29.845423 77.98232
v 36.59178 -29.856102 78.01328
v 36.597042 -29.867914 78.04752
v 36.615814 -29.906134 78.10944
v 36.66498 -29.994007 78.07263
v 36.629383 -29.933756 78.15419
v 36.634586 -29.944351 78.17136
v 36.688553 -30.048534 78.24207
v 36.68418 -30.03842 78.21065
v 36.679295 -30.027119 78.17553
v 36.67471 -30.016508 78.142555
v 36.733078 -30.141573 78.404724
v 36.781326 -30.240898 78.55607
v 36.490173 -29.664122 77.863625
v 36.49376 -29.67363 77.91083
v 36.503098 -29.689135 77.89419
v 36.50899 -29.700544 77.908134
v 36.495396 -29.677969 77.93236
v 36.51558 -29.71329 77.923706
v 36.497223 -29.682814 77.956406
v 36.52121 -29.724188 77.93703
v 36.498783 -29.686958 77.976974
v 36.52717 -29.73572 77.95112
v 36.50044 -29.691341 77.99873
v 36.53207 -29.745207 77.962715
v 36.501797 -29.694948 78.01664
v 36.54011 -29.760775 77.981735
v 36.479572 -29.631882 77.67902
v 36.441265 -29.554209 77.542244
v 36.75476 -30.196787 78.65143
v 36.766716 -30.220491 78.6726
v 36.77612 -30.239141 78.68926
v 36.78346 -30.25369 78.702255
v 36.791115 -30.268875 78.71582
v 36.837563 -30.361622 78.79877
v 35.8533 -28.544825 75.93427
v 35.82651 -28.501211 75.763306
v 35.836967 -28.502958 75.58975
v 35.77039 -28.42842 75.646706
v 35.858883 -28.51922 75.43424
v 35.815796 -28.461432 75.325516
v 35.81797 -28.46201 75.29097
v 35.81892 -28.462263 75.27587
v 35.82049 -28.462679 75.25091
v 35.822357 -28.463175 75.22131
v 35.82366 -28.463522 75.20058
v 35.758163 -28.395027 75.28647
v 35.76553 -28.402447 75.27151
v 35.777405 -28.41441 75.24739
v 35.7826 -28.41964 75.23685
v 35.79118 -28.428284 75.21941
v 35.801357 -28.438532 75.19875
v 36.91875 -30.509113 78.63282
v 36.921314 -30.506138 78.46979
v 36.967667 -30.603119 78.57297
v 36.979015 -30.61909 78.4197
v 36.985714 -30.622532 78.21674
v 37.004784 -30.656498 78.140976
v 37.051792 -30.755514 78.19719
v 37.05426 -30.757298 78.14699
v 37.055286 -30.758038 78.12616
v 37.056572 -30.758966 78.10001
v 37.103935 -30.86837 78.28779
v 37.14509 -30.948381 78.19317
v 37.19295 -31.02466 77.89758
v 37.190727 -31.037897 78.102104
v 37.247883 -31.120264 77.7035
v 37.263428 -31.175625 77.90848
v 37.31878 -31.2911 77.85547
v 36.90354 -30.489082 78.811226
v 36.85672 -30.406347 78.92656
v 37.401093 -31.397984 77.264
v 37.399513 -31.421019 77.45581
v 37.389656 -31.421923 77.631165
v 37.460552 -31.551245 77.37904
v 37.388397 -31.441957 77.808334
v 37.420704 -31.50401 77.71514
v 37.718327 -32.17759 77.31702
v 37.768707 -32.31254 77.29226
v 37.811016 -32.3746 76.93125
v 37.80167 -32.38062 77.13594
v 37.857426 -32.53942 77.052574
v 37.886677 -32.61693 76.952774
v 37.78653 -32.385788 77.40318
v 37.804955 -32.418503 77.29476
v 37.574707 -31.81663 77.34285
v 37.630085 -31.953476 77.34609
v 37.528053 -31.732243 77.51674
v 37.67407 -32.06225 77.33017
v 37.673473 -32.06805 77.36818
v 37.67323 -32.070454 77.38392
v 37.67268 -32.07582 77.41907
v 37.67226 -32.07992 77.44594
v 37.67129 -32.08939 77.50796
v 37.638893 -31.982533 77.3807
v 37.642544 -31.994566 77.39503
v 37.65069 -32.02143 77.427025
v 37.656918 -32.041977 77.45149
v 37.998417 -32.944756 76.606384
v 38.022354 -33.042168 76.62751
v 37.95315 -32.794964 76.66819
v 37.895065 -32.652607 76.99202
v 37.89762 -32.663475 77.003975
v 37.910088 -32.716503 77.06231
v 37.900448 -32.675503 77.017204
v 37.913345 -32.693146 76.86443
v 37.91205 -32.70243 76.9431
v 37.911716 -32.704826 76.96337
v 37.911346 -32.707474 76.98582
v 37.911133 -32.709007 76.998825
v 38.101353 -33.317814 76.34466
v 38.059055 -33.14384 76.42359
v 38.061424 -33.16245 76.4522
v 38.064617 -33.1875 76.49072
v 38.06875 -33.219913 76.540565
v 38.13588 -33.511536 76.38146
v 38.141495 -33.52325 76.33045
v 38.136276 -33.493282 76.32721
v 38.143078 -33.526554 76.31606
v 38.136433 -33.48616 76.30605
v 38.14588 -33.53241 76.290565
v 38.13659 -33.479004 76.28479
v 38.145214 -33.550163 76.33704
v 38.148853 -33.565224 76.319725
v 38.15251 -33.580368 76.30231
v 38.042164 -33.110306 76.57396
v 38.042744 -33.13288 76.64853
v 38.04297 -33.14168 76.6776
v 38.068848 -33.240746 76.61567
v 38.068893 -33.24961 76.64762
v 38.06895 -33.26158 76.69077
v 38.18938 -33.753788 76.12345
v 38.227924 -33.96941 75.961624
v 38.237144 -33.96015 75.81057
v 38.162052 -33.585155 76.16726
v 38.167435 -33.618374 76.15863
v 38.173004 -33.652744 76.1497
v 38.175716 -33.66947 76.145355
v 38.179184 -33.690872 76.13979
v 38.165783 -33.639385 76.23849
v 38.171772 -33.668423 76.20929
v 38.174686 -33.682556 76.19508
v 38.178417 -33.700638 76.1769
v 38.163025 -33.682987 76.38606
v 38.21183 -35.691406 76.10834
v 38.202747 -35.794724 76.03785
v 38.198 -35.815853 76.06462
v 38.18522 -35.872784 76.136765
v 38.194138 -35.83306 76.08643
v 38.190887 -35.86613 76.05976
v 38.193344 -35.86325 76.0264
v 38.196358 -35.85971 75.98543
v 38.15084 -36.06375 76.20323
v 38.122135 -36.214333 76.22393
v 38.09562 -36.30844 76.364914
v 38.069298 -36.358753 76.67066
v 38.09593 -36.268528 76.52129
v 38.042183 -36.44207 76.83778
v 37.950882 -36.78815 76.84365
v 38.019554 -36.51124 76.98094
v 37.996094 -36.61945 76.87865
v 37.947018 -36.77408 77.03638
v 38.233696 -35.55798 75.99109
v 38.245228 -35.403393 76.0288
v 38.25405 -35.26569 76.06047
v 38.27146 -35.11685 75.85285
v 38.27991 -34.968582 75.73339
v 38.26364 -35.169235 75.97564
v 38.256268 -35.165615 76.11292
v 38.249546 -35.246403 76.16483
v 38.252018 -35.25699 76.10755
v 38.277657 -34.336514 75.60449
v 38.26059 -34.219017 75.80349
v 38.24421 -34.1212 75.95313
v 38.232258 -34.057545 76.050514
v 38.2225 -33.982117 76.06651
v 38.22077 -33.986168 76.09995
v 38.217075 -33.99482 76.171394
v 38.219593 -33.988926 76.122734
v 38.22675 -34.034786 76.094376
v 38.223663 -34.02204 76.118935
v 37.919075 -36.850254 77.17979
v 37.90113 -36.903316 77.2122
v 37.893875 -36.924778 77.2253
v 37.880093 -36.965538 77.2502
v 37.842453 -37.06071 77.39716
v 37.205486 -38.459564 77.117836
v 37.215603 -38.445545 77.06831
v 37.220142 -38.43925 77.04609
v 37.2348 -38.41894 76.97434
v 37.229588 -38.426163 76.999855
v 37.22572 -38.431522 77.01879
v 37.207603 -38.451115 77.193794
v 37.20846 -38.44769 77.22459
v 37.21016 -38.44092 77.285416
v 37.281063 -38.33459 77.007675
v 37.267624 -38.35681 77.02726
v 37.257652 -38.373302 77.0418
v 37.243275 -38.39708 77.06276
v 37.23157 -38.41643 77.07982
v 37.2714 -38.339363 77.17958
v 37.406445 -38.110443 76.89587
v 37.33848 -38.226772 77.0481
v 37.702927 -37.483932 76.84607
v 37.69774 -37.48032 77.01888
v 37.638767 -37.620712 76.98077
v 37.743195 -37.342445 77.29081
v 37.713818 -37.427643 77.16485
v 37.588207 -37.742474 76.87222
v 37.551155 -37.83327 76.741844
v 37.48286 -37.96729 76.813515
v 37.45345 -38.010704 76.9977
v 37.39233 -38.123463 77.07525
v 37.78337 -37.22361 77.42546
v 37.71572 -37.395874 77.47062
v 37.17588 -38.49076 77.44969
v 37.091362 -38.63085 77.50338
v 36.99253 -38.790344 77.54936
v 36.96896 -38.82164 77.739044
v 36.898838 -38.93345 77.70342
v 36.71624 -39.203377 78.23158
v 36.74782 -39.157013 78.07202
v 36.797672 -39.083797 77.93194
v 36.783733 -39.104267 77.9711
v 36.855762 -38.996365 77.86921
v 36.783752 -39.102245 78.22093
v 36.593052 -39.38366 78.54308
v 36.7196 -39.1984 78.257065
v 36.72678 -39.18775 78.31154
v 36.733597 -39.177647 78.36324
v 36.68441 -39.251553 78.52259
v 36.45371 -39.580456 78.74698
v 36.413185 -39.639122 78.90855
v 36.3792 -39.688953 79.06273
v 36.348736 -39.73424 79.22289
v 36.301094 -39.800564 79.381065
v 36.237415 -39.886894 79.55493
v 36.543293 -39.457287 78.72448
v 28.587173 -40.807556 74.78867
v 28.477386 -40.776566 75.16005
v 28.469835 -40.773685 75.10916
v 28.465397 -40.771988 75.079254
v 28.459118 -40.769592 75.03694
v 28.455784 -40.768322 75.014465
v 28.610725 -40.817463 74.959465
v 28.544563 -40.798416 75.035126
v 28.421291 -40.758667 75.35059
v 28.292284 -40.712906 75.6948
v 28.35771 -40.73644 75.51769
v 27.851656 -40.518646 76.77484
v 27.90109 -40.561523 76.96148
v 27.918697 -40.58237 77.10699
v 28.147388 -40.66088 76.10693
v 28.066559 -40.622257 76.20413
v 28.080162 -40.63684 76.34763
v 27.935884 -40.569435 76.6876
v 27.926706 -40.55652 76.54849
v 28.01002 -40.6013 76.44836
v 28.231749 -40.69749 76.00013
v 28.258823 -40.71758 76.15891
v 28.321222 -40.733955 75.89633
v 28.298931 -40.717743 75.7411
v 28.302092 -40.72004 75.7631
v 28.306753 -40.72343 75.79557
v 28.313026 -40.727993 75.83925
v 27.638166 -40.41954 77.659096
v 27.577515 -40.381546 77.797844
v 27.510807 -40.33382 77.92024
v 27.424532 -40.26619 78.05654
v 27.022285 -39.945236 79.14477
v 27.1358 -40.04266 78.838875
v 27.068949 -39.981586 78.96906
v 27.281347 -40.151688 78.327774
v 27.38679 -40.245384 78.262856
v 27.174042 -40.068703 78.66715
v 27.17297 -40.062344 78.57814
v 27.1722 -40.057785 78.51433
v 27.133575 -40.031048 78.71728
v 27.145548 -40.04219 78.702446
v 27.15492 -40.05568 78.75301
v 27.160578 -40.059532 78.72761
v 27.253735 -40.13712 78.507675
v 27.235243 -40.116356 78.46208
v 27.227512 -40.107677 78.44302
v 27.083067 -40.023952 79.29742
v 27.806402 -40.525524 77.39983
v 27.860254 -40.55253 77.243324
v 27.83722 -40.53036 77.12184
v 27.843563 -40.53647 77.1553
v 27.853258 -40.545795 77.20643
v 27.849447 -40.54213 77.18633
v 27.797277 -40.505547 77.17975
v 27.81462 -40.518486 77.19726
v 27.830711 -40.530487 77.2135
v 27.967525 -40.617428 77.20119
v 27.761032 -40.51122 77.68442
v 27.838144 -40.55558 77.55377
v 35.520374 -40.532013 78.86679
v 35.42107 -40.594177 78.66712
v 35.52237 -40.518425 78.32927
v 35.47668 -40.548286 78.153755
v 35.44687 -40.57273 78.4784
v 35.411175 -40.588276 78.01298
v 35.58378 -40.464222 77.89244
v 35.540974 -40.49976 77.9414
v 35.56714 -40.475998 77.88066
v 35.53292 -40.50446 77.9206
v 35.5541 -40.485226 77.87144
v 35.524815 -40.509193 77.89966
v 35.540974 -40.49452 77.862144
v 35.51581 -40.51445 77.87639
v 35.52639 -40.504837 77.85183
v 35.498722 -40.52442 77.832245
v 35.497837 -40.530605 77.96589
v 35.498013 -40.529396 77.93974
v 35.49818 -40.528217 77.91426
v 35.498283 -40.527493 77.898636
v 35.498436 -40.526432 77.87572
v 35.43355 -40.571957 77.96679
v 35.450172 -40.559834 77.93247
v 35.45967 -40.552906 77.912865
v 35.468925 -40.546154 77.89375
v 35.474606 -40.54201 77.882034
v 35.48293 -40.535942 77.86485
v 35.366833 -40.609257 77.68132
v 35.24856 -40.674404 77.50736
v 35.13471 -40.73087 77.36401
v 35.106056 -40.74343 77.19737
v 34.91124 -40.810696 76.13277
v 34.85813 -40.826668 75.965324
v 34.758186 -40.85587 75.83561
v 34.659245 -40.88185 75.73115
v 34.666203 -40.87809 75.64484
v 34.665096 -40.87869 75.658554
v 34.511444 -40.911102 75.39354
v 34.573376 -40.89962 75.52486
v 34.62435 -40.88703 75.55678
v 34.57591 -40.90046 75.58936
v 34.64501 -40.88193 75.56971
v 34.57777 -40.901073 75.6367
v 34.594597 -40.897102 75.65621
v 34.618507 -40.891464 75.68393
v 34.343052 -40.94733 75.38439
v 34.955986 -40.796886 76.575874
v 34.958 -40.795094 76.41068
v 34.844048 -40.835606 76.28259
v 35.029854 -40.77536 77.04288
v 34.96289 -40.799545 76.89077
v 34.867523 -40.831245 76.71802
v 34.25043 -40.969215 75.5825
v 34.03932 -40.998672 75.265495
v 34.040825 -40.999058 75.295456
v 34.04233 -40.999447 75.32549
v 34.045338 -41.000217 75.38543
v 34.04614 -41.000423 75.40139
v 34.11095 -40.992577 75.51332
v 33.920715 -41.015762 75.37262
v 33.86511 -41.019283 75.21427
v 36.143024 -39.999382 79.584015
v 36.234005 -39.89381 79.60485
v 36.150368 -39.993492 79.63062
v 36.23181 -39.898262 79.63699
v 36.156708 -39.98841 79.67086
v 36.228374 -39.90523 79.68728
v 36.226204 -39.909634 79.71906
v 36.17555 -39.974354 79.8147
v 35.994736 -40.14119 79.22249
v 35.97721 -40.160183 79.24757
v 35.93115 -40.2101 79.31346
v 35.94542 -40.194633 79.293045
v 35.95173 -40.187798 79.28402
v 35.96309 -40.175484 79.26777
v 35.9414 -40.193672 79.19717
v 35.940266 -40.195488 79.210014
v 35.938255 -40.198708 79.23282
v 35.935726 -40.20276 79.261505
v 35.934322 -40.20501 79.27743
v 35.899445 -40.235775 79.22416
v 35.909164 -40.2279 79.25154
v 35.916985 -40.22157 79.27357
v 35.810375 -40.31239 79.140114
v 35.842113 -40.29206 79.28379
v 35.70816 -40.397194 79.10616
v 35.593636 -40.485058 79.06634
v 35.567944 -40.501526 78.99635
v 35.557007 -40.508537 78.96657
v 35.5462 -40.51546 78.937126
v 35.538578 -40.520344 78.916374
v 35.51285 -40.539524 78.930336
v 35.509705 -40.542667 78.95693
v 35.506516 -40.54585 78.98384
v 35.500717 -40.55164 79.03283
v 36.066257 -40.086903 79.641235
v 36.04112 -40.10685 79.49173
v 35.971912 -40.17672 79.44755
v 35.96738 -40.180428 79.43265
v 35.95832 -40.18785 79.40283
v 35.94939 -40.195164 79.37346
v 35.943306 -40.20014 79.353455
v 35.939312 -40.203415 79.34031
v 27.023819 -39.97718 79.475586
v 26.81334 -39.766384 79.75513
v 26.856964 -39.805176 79.63235
v 26.95546 -39.921635 79.6603
v 26.83414 -39.808006 79.9013
v 26.81902 -39.77775 79.79504
v 26.877584 -39.843864 79.75634
v 26.868889 -39.82755 79.704056
v 26.831434 -39.823627 80.06448
v 26.761837 -39.733826 80.03879
v 26.831978 -39.820484 80.031654
v 26.75287 -39.716663 79.98655
v 26.833475 -39.811848 79.94144
v 26.74664 -39.704735 79.95025
v 26.70942 -39.68413 80.18875
v 26.740059 -39.73567 80.31408
v 26.665276 -39.645576 80.34315
v 26.438387 -39.246483 79.59616
v 26.32391 -38.96413 78.80534
v 26.342741 -38.999023 78.836624
v 26.379559 -39.054157 78.77677
v 26.381697 -39.06027 78.8002
v 26.34824 -39.009212 78.84576
v 26.38313 -39.06436 78.815895
v 26.355522 -39.02271 78.85786
v 26.3604 -39.031742 78.86596
v 26.385822 -39.072063 78.845406
v 26.369572 -39.04874 78.881195
v 26.388216 -39.078903 78.87163
v 26.377724 -39.063847 78.89474
v 26.389856 -39.08359 78.88959
v 26.383308 -39.074192 78.904015
v 26.39258 -39.091373 78.91942
v 26.401194 -39.101166 78.88397
v 26.406927 -39.107685 78.860374
v 26.413954 -39.115677 78.83145
v 26.42023 -39.12281 78.805626
v 26.423658 -39.12671 78.79151
v 26.430948 -39.155132 78.954025
v 26.418524 -39.134483 78.94282
v 26.425505 -39.167343 79.12272
v 26.403166 -39.170486 79.424995
v 26.399187 -39.145294 79.26919
v 26.400002 -39.15045 79.30108
v 26.401176 -39.15789 79.34709
v 26.722826 -39.696842 80.1504
v 26.565584 -39.519917 80.35213
v 26.621662 -39.61491 80.54628
v 26.526213 -39.447556 80.1814
v 26.51676 -39.40137 79.91179
v 26.51391 -39.399715 79.928635
v 26.509962 -39.397423 79.95198
v 26.49577 -39.389187 80.03587
v 26.507301 -39.39588 79.967705
v 26.48538 -39.37048 80.00213
v 26.478962 -39.358925 79.98127
v 26.486069 -39.362083 79.93201
v 26.471384 -39.34528 79.95666
v 26.492079 -39.36896 79.92192
v 26.501005 -39.379173 79.906944
v 26.42939 -39.273834 79.8959
v 26.457033 -39.320866 79.93589
v 26.450764 -39.310196 79.92682
v 26.443459 -39.29777 79.91625
v 26.442905 -39.312332 80.018196
v 26.43813 -39.29873 79.97498
v 26.457685 -39.329433 79.98626
v 26.436148 -39.293083 79.95705
v 26.433838 -39.286507 79.93615
v 26.391825 -39.194683 79.73887
v 25.899563 -37.9695 77.27764
v 25.898945 -37.96698 77.25866
v 25.897928 -37.962833 77.22742
v 25.895338 -37.952274 77.14789
v 25.893625 -37.94529 77.095276
v 25.883612 -37.91981 77.07603
v 25.876997 -37.90299 77.06332
v 25.869759 -37.88457 77.0494
v 25.864979 -37.87241 77.040215
v 25.8587 -37.865723 77.160576
v 25.855383 -37.856056 77.13667
v 25.851753 -37.845474 77.11051
v 25.849356 -37.838486 77.09324
v 25.818403 -37.76681 77.17476
v 25.827126 -37.79015 77.20206
v 25.832918 -37.805645 77.22018
v 25.852858 -37.85648 77.243004
v 25.850561 -37.852848 77.27539
v 25.756649 -37.591408 76.90228
v 25.782948 -37.669662 77.07081
v 25.725584 -37.499306 76.67
v 26.25351 -38.824295 78.681496
v 26.306713 -38.929974 78.77509
v 26.296679 -38.91004 78.75744
v 26.290018 -38.89681 78.74572
v 26.283102 -38.883076 78.73356
v 26.277521 -38.87199 78.72374
v 26.28036 -38.89281 78.83203
v 26.275295 -38.87989 78.80364
v 26.271933 -38.87131 78.78479
v 26.268444 -38.862404 78.76523
v 26.265627 -38.855217 78.749435
v 26.192026 -38.689972 78.50242
v 26.160025 -38.57969 78.01978
v 26.091019 -38.4339 77.920586
v 26.094461 -38.457836 78.09686
v 26.194843 -38.677517 78.33299
v 26.144876 -38.569355 78.20981
v 26.092855 -38.469357 78.23978
v 26.051369 -38.377506 78.17533
v 26.040699 -38.28051 77.266426
v 26.038992 -38.278572 77.294365
v 26.034267 -38.273205 77.37165
v 26.03736 -38.27672 77.32107
v 26.021673 -38.24347 77.3178
v 26.015024 -38.227776 77.289375
v 26.008066 -38.21135 77.25963
v 25.988962 -38.184406 77.49263
v 26.048313 -38.318897 77.60527
v 26.034433 -38.30689 77.80972
v 25.929167 -38.049606 77.47512
v 26.029171 -38.314575 78.01535
v 25.722078 -30.454409 75.08735
v 25.7635 -30.283297 75.34247
v 25.781597 -30.22586 75.35213
v 25.747501 -30.352114 75.22498
v 25.768324 -30.256098 75.41788
v 25.769938 -30.247002 75.4431
v 25.791636 -30.166628 75.528435
v 25.750551 -30.292429 75.54532
v 25.760244 -30.269714 75.49421
v 25.748034 -30.309566 75.48869
v 25.763966 -30.260994 75.47459
v 25.74699 -30.316675 75.46521
v 25.751083 -30.31168 75.414276
v 25.746025 -30.323238 75.44352
v 25.6917 -37.401363 76.17314
v 25.68317 -37.37617 76.20978
v 25.679602 -37.365627 76.225105
v 25.674683 -37.351097 76.24624
v 25.67137 -37.341312 76.26047
v 25.663115 -37.31693 76.29592
v 25.667372 -37.329506 76.27763
v 25.686384 -37.387535 76.51712
v 25.679613 -37.366993 76.45276
v 25.67635 -37.357086 76.42174
v 25.67475 -37.35223 76.406525
v 25.67346 -37.348316 76.39426
v 25.667616 -37.33059 76.338715
v 25.666252 -37.32786 76.11667
v 25.665575 -37.325504 76.15528
v 25.665316 -37.3246 76.17015
v 25.664925 -37.323235 76.192535
v 25.664684 -37.322403 76.20618
v 25.664383 -37.321354 76.22338
v 25.66402 -37.320087 76.244156
v 25.663582 -37.318558 76.269226
v 25.638878 -37.248455 76.50406
v 25.66707 -37.335262 76.68034
v 25.575289 -37.05765 75.57845
v 25.580463 -37.076992 75.54983
v 25.584503 -37.087635 75.607
v 25.592978 -37.1182 75.57993
v 25.593443 -37.116722 75.63469
v 25.592808 -37.11874 75.559875
v 25.58294 -37.086246 75.53613
v 25.592611 -37.119358 75.53695
v 25.585768 -37.096825 75.520485
v 25.632793 -37.225594 76.10985
v 25.639057 -37.24446 76.148285
v 25.645626 -37.264248 76.1886
v 25.64184 -37.252846 76.16537
v 25.648188 -37.271965 76.20432
v 25.650845 -37.27997 76.22062
v 25.654095 -37.289757 76.24057
v 25.656677 -37.29754 76.256424
v 25.658598 -37.303326 76.2682
v 25.642088 -37.25648 75.96027
v 25.611065 -37.165737 75.78371
v 25.610899 -37.15686 76.20049
v 25.615772 -37.1718 76.2094
v 25.625551 -37.201775 76.22727
v 25.635809 -37.233223 76.24602
v 25.629898 -37.2151 76.235214
v 25.643955 -37.258198 76.26091
v 25.64903 -37.273754 76.27018
v 25.653065 -37.28612 76.27756
v 25.609297 -37.154785 76.360344
v 25.572397 -37.047432 75.56763
v 25.56781 -37.03122 75.55045
v 25.56291 -37.01391 75.53212
v 25.55361 -36.98104 75.49731
v 25.558142 -37.011322 75.314644
v 25.520306 -36.85904 75.34547
v 25.461792 -36.600952 75.21026
v 25.465727 -36.62678 75.14951
v 25.468422 -36.644474 75.1079
v 25.469515 -36.651653 75.09102
v 25.485401 -36.704464 75.36691
v 25.79333 -30.147345 75.6106
v 25.825119 -30.056128 75.58854
v 25.792683 -30.15471 75.579216
v 25.829233 -30.049898 75.55387
v 25.835169 -30.040913 75.50385
v 25.845217 -30.025698 75.41917
v 25.794592 -30.132975 75.67184
v 25.82685 -30.023378 75.75314
v 25.89057 -29.921629 75.25052
v 25.879293 -29.973108 75.08093
v 25.861906 -30.036602 74.91983
v 25.845844 -30.090872 74.79652
v 25.85313 -30.076046 74.67652
v 25.812538 -30.193846 74.72959
v 25.778685 -30.305426 74.60829
v 25.70835 -30.518658 74.93652
v 25.678822 -30.608791 75.06533
v 25.737839 -30.436703 74.69077
v 25.714561 -30.509464 74.80246
v 25.444147 -36.52294 75.036736
v 25.468628 -36.650524 75.06117
v 25.467667 -36.649303 75.02887
v 25.465405 -36.646427 74.952835
v 25.466478 -36.647793 74.98895
v 25.35723 -36.008137 75.03698
v 25.358006 -36.016174 74.97457
v 25.379015 -36.143597 74.94999
v 25.358355 -36.01979 74.94649
v 25.358782 -36.02421 74.91216
v 25.359081 -36.02732 74.888
v 25.35948 -36.03144 74.856
v 25.359915 -36.035954 74.82097
v 25.340511 -35.911533 74.840324
v 25.343468 -35.928616 74.8751
v 25.3457 -35.94151 74.90135
v 25.347738 -35.953293 74.92533
v 25.34887 -35.959835 74.93865
v 25.351463 -35.974823 74.96916
v 25.598248 -37.218613 74.7676
v 25.578465 -37.139404 74.82861
v 25.5424 -36.988903 74.930664
v 25.477587 -36.73853 74.721115
v 25.48322 -36.756176 74.78423
v 25.463812 -36.65903 74.813126
v 25.486027 -36.764977 74.815704
v 25.46423 -36.655724 74.849785
v 25.490023 -36.777496 74.86048
v 25.464779 -36.651375 74.897995
v 25.507593 -36.865536 74.76822
v 25.62085 -37.29153 74.70086
v 25.678057 -37.44277 74.79913
v 25.712255 -37.540318 74.65693
v 25.76577 -37.666637 74.63981
v 25.721931 -37.569427 74.49165
v 25.79433 -37.732037 74.46288
v 25.819763 -37.786385 74.43635
v 25.830994 -37.810383 74.42463
v 25.845194 -37.84073 74.40981
v 25.939487 -38.031982 74.431694
v 25.979128 -38.109833 74.59883
v 25.984165 -38.11876 74.70752
v 25.99943 -38.149742 74.46949
v 26.035072 -38.217964 74.554375
v 25.991266 -38.133694 74.5215
v 25.987207 -38.125717 74.547356
v 26.03677 -38.220966 74.58452
v 26.052814 -38.25148 74.420265
v 26.072886 -38.288406 74.429214
v 26.079233 -38.300087 74.43204
v 26.085762 -38.312103 74.43495
v 26.09799 -38.3346 74.4404
v 26.165218 -38.454422 74.37154
v 26.339823 -38.741848 74.50953
v 26.295341 -38.671875 74.617874
v 26.248142 -38.59442 74.4654
v 26.274673 -38.637085 74.47817
v 26.285658 -38.654747 74.48346
v 26.293983 -38.668137 74.487465
v 26.300957 -38.679348 74.49082
v 26.398325 -38.83189 74.38304
v 26.490726 -38.969532 74.47618
v 26.58897 -39.11014 74.48926
v 26.539848 -39.039837 74.48272
v 26.557884 -39.06565 74.48512
v 27.056871 -39.691402 74.46271
v 27.096575 -39.73547 74.4978
v 27.07712 -39.713875 74.480606
v 27.06769 -39.70341 74.47227
v 26.964943 -39.585636 74.38386
v 26.85031 -39.450058 74.390884
v 26.907627 -39.517845 74.38737
v 26.736004 -39.30673 74.39359
v 26.745348 -39.318443 74.39337
v 26.793156 -39.378395 74.39224
v 28.260647 -40.685658 74.636734
v 28.253225 -40.681602 74.603
v 28.232489 -40.67028 74.50873
v 27.864374 -40.433388 74.428955
v 27.885847 -40.452988 74.49361
v 27.856596 -40.430046 74.488495
v 27.854525 -40.429157 74.50435
v 27.891565 -40.458206 74.51082
v 27.85069 -40.427513 74.5337
v 27.902153 -40.46787 74.54269
v 27.847046 -40.425945 74.56159
v 27.951403 -40.500027 74.51658
v 27.933102 -40.48601 74.49815
v 27.913843 -40.471268 74.47876
v 27.813246 -40.39348 74.40168
v 27.8317 -40.407883 74.41152
v 27.913105 -40.46624 74.40223
v 27.88143 -40.444885 74.4196
v 28.049227 -40.560337 74.421776
v 28.058708 -40.567127 74.43269
v 28.073042 -40.577393 74.44919
v 28.083261 -40.584713 74.46095
v 28.092472 -40.58908 74.40837
v 28.095053 -40.591286 74.42142
v 28.098957 -40.594616 74.441154
v 28.526018 -40.784534 74.558136
v 28.362225 -40.723198 74.52244
v 28.672344 -40.830963 74.653404
v 28.617294 -40.81491 74.463745
v 28.628565 -40.8182 74.50258
v 28.635729 -40.820286 74.52725
v 28.64482 -40.822937 74.55858
v 28.654036 -40.825626 74.59033
v 28.660168 -40.82741 74.61145
v 33.897404 -41.013897 75.05062
v 33.939053 -41.008045 74.916435
v 33.918026 -41.011 74.984184
v 33.91209 -41.011833 75.0033
v 33.942585 -41.00563 74.7821
v 34.07605 -40.984856 74.691475
v 33.943413 -41.003624 74.65108
v 35.39496 -40.572342 74.77894
v 35.006714 -40.7537 74.65539
v 35.2813 -40.634922 74.68891
v 35.110836 -40.71321 74.64197
v 35.195023 -40.67757 74.70034
v 35.487404 -40.51474 74.63829
v 35.568783 -40.462658 74.512375
v 34.52103 -40.896175 74.564156
v 34.56319 -40.8857 74.59012
v 34.576237 -40.88246 74.59815
v 34.60005 -40.87654 74.61282
v 34.61216 -40.873535 74.62028
v 34.627655 -40.869686 74.62982
v 34.645615 -40.865223 74.640884
v 34.370007 -40.929646 74.61916
v 34.863262 -40.802177 74.633705
v 34.947647 -40.774178 74.56417
v 34.613956 -40.873165 74.50263
v 34.62129 -40.871334 74.520515
v 34.64147 -40.866295 74.56976
v 34.65018 -40.864124 74.591
v 34.660275 -40.861603 74.61562
v 34.7368 -40.838688 74.48565
v 34.67538 -40.855927 74.49414
v 34.6439 -40.86476 74.49849
v 34.535805 -40.89156 74.45137
v 34.554546 -40.88715 74.46366
v 34.574883 -40.882362 74.477005
v 34.189285 -40.96044 74.49085
v 35.644524 -40.4155 74.39606
v 35.848873 -40.254963 74.543465
v 36.08875 -40.033485 74.41428
v 36.039135 -40.078537 74.44282
v 36.07159 -40.049065 74.42416
v 35.76222 -40.33266 74.43869
v 35.703373 -40.37408 74.41737
v 35.73306 -40.353184 74.42813
v 36.945713 -39.075695 74.46306
v 36.84328 -39.214386 74.52089
v 36.894497 -39.145042 74.491974
v 36.91366 -39.119095 74.481155
v 36.931286 -39.09523 74.47121
v 36.73816 -39.347225 74.58096
v 36.685665 -39.41801 74.44914
v 36.586536 -39.532646 74.47235
v 36.624 -39.48932 74.46358
v 36.6361 -39.47533 74.46075
v 36.668854 -39.43745 74.45308
v 36.52605 -39.599342 74.47936
v 36.53492 -39.58956 74.47833
v 36.560764 -39.561066 74.475334
v 37.130013 -38.78805 74.669785
v 37.12097 -38.801025 74.69068
v 37.109802 -38.81705 74.716484
v 37.104004 -38.825375 74.7299
v 37.09729 -38.835007 74.7454
v 37.088806 -38.84718 74.76501
v 37.135395 -38.78516 74.568054
v 37.19651 -38.683582 74.577614
v 37.189518 -38.692875 74.612656
v 37.18266 -38.70199 74.64703
v 37.17258 -38.71538 74.69755
v 37.151955 -38.75358 74.63937
v 37.15802 -38.744053 74.63097
v 37.17072 -38.7241 74.613365
v 37.17708 -38.714108 74.604546
v 37.18349 -38.704037 74.59566
v 37.096676 -38.84911 74.49475
v 36.999767 -38.99834 74.41596
v 36.990807 -39.011166 74.42377
v 36.97667 -39.03139 74.43608
v 37.24449 -38.61261 74.41106
v 37.230766 -38.632908 74.458694
v 37.22394 -38.643005 74.48239
v 37.2205 -38.648094 74.49434
v 37.20028 -38.67801 74.56453
v 37.300198 -38.514862 74.41139
v 37.34052 -38.4393 74.44462
v 37.28727 -38.53384 74.47023
v 37.333294 -38.448635 74.49337
v 37.331337 -38.451164 74.50658
v 37.284462 -38.53796 74.48301
v 37.32934 -38.453743 74.520035
v 37.281593 -38.542175 74.49608
v 37.327305 -38.456375 74.53379
v 37.260387 -38.585583 74.39746
v 37.723724 -37.646442 74.71538
v 37.481575 -38.148952 74.678154
v 37.35145 -38.417816 74.45408
v 37.36407 -38.393017 74.465
v 37.387623 -38.346733 74.48538
v 37.437313 -38.243935 74.57057
v 37.64463 -37.808174 74.81393
v 37.60258 -37.90599 74.69563
v 37.734943 -37.642063 74.53009
v 37.677456 -37.75875 74.60534
v 37.560253 -38.00156 74.572556
v 37.513485 -38.103172 74.461784
v 37.97643 -37.032974 74.57498
v 37.79098 -37.4892 74.73265
v 37.852367 -37.3361 74.765015
v 37.91108 -37.205017 74.59639
v 38.029224 -36.892937 74.4891
v 38.00258 -36.981113 74.406876
v 38.2813 -35.725403 74.713974
v 38.30325 -35.582634 74.54009
v 38.26018 -35.950542 74.524414
v 38.263588 -35.926025 74.51975
v 38.27167 -35.867825 74.50868
v 38.283165 -35.785103 74.49296
v 38.256733 -36.003017 74.432175
v 38.24028 -36.075176 74.50305
v 38.21418 -36.17426 74.63226
v 38.181046 -36.327362 74.62682
v 38.188015 -36.259056 74.79571
v 38.17192 -36.394 74.48868
v 38.116955 -36.59702 74.55421
v 38.144306 -36.51107 74.4574
v 38.153793 -36.470848 74.46815
v 38.15811 -36.452538 74.47304
v 38.16332 -36.430466 74.478935
v 38.113335 -36.63045 74.42314
v 38.074184 -36.76148 74.42728
v 38.081436 -36.73721 74.42651
v 38.093758 -36.695965 74.42521
v 38.04775 -36.838768 74.46362
v 38.051704 -36.82721 74.45819
v 38.057686 -36.809715 74.44996
v 38.06988 -36.774055 74.43319
v 38.186775 -33.2364 74.85587
v 38.208294 -33.472668 75.18899
v 38.227554 -33.415028 74.789474
v 38.21985 -33.490257 75.0765
v 38.2244 -33.49718 75.03221
v 38.22619 -33.49991 75.01477
v 38.231403 -33.507847 74.96401
v 38.26055 -33.874943 75.30004
v 38.27515 -33.977444 75.24382
v 38.235348 -33.653492 75.2276
v 38.254917 -33.785736 75.21826
v 38.243263 -33.619583 75.05329
v 38.289486 -34.067295 75.12448
v 37.993427 -32.522633 74.74466
v 37.988754 -32.493736 74.64553
v 38.023926 -32.5922 74.57555
v 38.12718 -32.911823 74.58542
v 38.06873 -32.731514 74.60832
v 38.147865 -32.941597 74.455765
v 38.14189 -32.933 74.49322
v 38.15622 -32.98721 74.50795
v 38.148426 -32.966984 74.52873
v 38.13752 -32.926712 74.52059
v 38.142117 -32.950603 74.54556
v 38.134747 -32.922714 74.53799
v 38.13811 -32.940197 74.55626
v 38.132717 -32.919792 74.55071
v 38.170486 -33.067974 74.56883
v 38.214436 -33.272045 74.595184
v 38.29165 -34.347122 75.35361
v 38.293583 -34.218555 75.21381
v 38.29466 -34.846718 75.44376
v 38.282207 -34.722683 75.70308
v 38.29347 -34.562553 75.42921
v 38.27795 -34.51558 75.731995
v 38.30377 -35.000378 75.21799
v 38.30794 -35.13736 75.05843
v 38.307762 -34.204243 74.96598
v 38.300922 -35.353592 74.97984
v 38.318073 -35.138885 74.868164
v 38.321503 -35.430717 74.43879
v 38.314156 -35.403366 74.64653
v 38.318493 -35.455772 74.4555
v 38.316193 -35.474903 74.468254
v 38.312378 -35.506676 74.48944
v 35.71973 -28.305752 74.37126
v 35.67053 -28.258547 74.38299
v 35.657173 -28.245731 74.38617
v 37.870285 -32.127537 74.582794
v 37.892216 -32.145214 74.370605
v 37.908474 -32.216637 74.48462
v 37.930977 -32.29689 74.5859
v 37.927605 -32.293972 74.642525
v 37.93647 -32.319656 74.62719
v 37.939022 -32.330235 74.64637
v 37.92604 -32.292618 74.66884
v 37.9425 -32.344643 74.6725
v 37.923904 -32.29077 74.70467
v 37.947216 -32.36418 74.70794
v 37.91402 -32.257812 74.639854
v 37.906696 -32.24093 74.66317
v 37.894043 -32.149593 74.369736
v 37.892418 -32.145454 74.36972
v 37.889908 -32.138573 74.3697
v 37.824333 -31.958065 74.379585
v 37.814114 -31.932142 74.39067
v 37.67241 -31.57534 74.399
v 37.674507 -31.582962 74.418724
v 37.676674 -31.590834 74.43909
v 37.71668 -31.677094 74.370735
v 37.76808 -31.823626 74.391685
v 37.773746 -31.840994 74.412254
v 37.77676 -31.850227 74.42319
v 37.781517 -31.864805 74.44045
v 37.720306 -31.687233 74.3691
v 37.785442 -31.860697 74.371414
v 37.792316 -31.877832 74.37603
v 37.79873 -31.893808 74.38034
v 37.808853 -31.919031 74.38714
v 37.55072 -31.287708 74.397385
v 37.549355 -31.287527 74.415726
v 37.547375 -31.287266 74.44228
v 37.584435 -31.357553 74.37946
v 37.587406 -31.36717 74.4009
v 37.589996 -31.375566 74.419624
v 37.59175 -31.381247 74.43229
v 37.23181 -30.592749 74.47897
v 37.015945 -30.225138 74.713196
v 37.073322 -30.31847 74.6422
v 36.98292 -30.142607 74.58505
v 36.98983 -30.159872 74.61186
v 37.00089 -30.187513 74.65478
v 37.00769 -30.204504 74.68116
v 37.188923 -30.558624 74.7952
v 37.18951 -30.562761 74.81467
v 37.19098 -30.573092 74.86326
v 37.193363 -30.589878 74.94224
v 37.191704 -30.578209 74.88734
v 37.127243 -30.42048 74.65993
v 37.17628 -30.499172 74.57512
v 37.03079 -30.22515 74.551834
v 36.98996 -30.136732 74.48359
v 36.939796 -30.0456 74.504196
v 36.888683 -29.939936 74.46387
v 36.838078 -29.852062 74.50344
v 36.78509 -29.769497 74.582405
v 37.235825 -30.589603 74.40637
v 37.279716 -30.678885 74.40493
v 37.23499 -30.590258 74.42149
v 36.33834 -29.019312 74.39018
v 36.33365 -29.015104 74.40532
v 36.325756 -29.008032 74.43075
v 36.318542 -29.001566 74.45399
v 36.528393 -29.299526 74.40551
v 36.53713 -29.324892 74.47376
v 36.540215 -29.333855 74.49788
v 36.543648 -29.343826 74.52472
v 36.476448 -29.217226 74.40025
v 36.50242 -29.258375 74.40288
v 36.51097 -29.271923 74.40375
v 36.453083 -29.180246 74.379745
v 36.460903 -29.192623 74.38661
v 36.467686 -29.203358 74.39256
v 36.791286 -29.76829 74.518875
v 36.77291 -29.73549 74.5177
v 36.793438 -29.767872 74.49682
v 36.76868 -29.723686 74.49525
v 36.783623 -29.741875 74.45201
v 36.76425 -29.71132 74.47172
v 36.774715 -29.72406 74.441444
v 36.76115 -29.702662 74.455246
v 36.7539 -29.682417 74.416725
v 36.796337 -29.767307 74.46711
v 36.813255 -29.778904 74.36732
v 36.783577 -29.73066 74.39202
v 36.770065 -29.708698 74.40327
v 36.738262 -29.655134 74.41545
v 36.71319 -29.61139 74.4134
v 36.6797 -29.55295 74.41066
v 36.67248 -29.54036 74.41007
v 36.59572 -29.410275 74.40962
v 36.6341 -29.475317 74.40985
v 36.657997 -29.515814 74.40999
v 36.57717 -29.379765 74.40849
v 36.562057 -29.3549 74.40756
v 36.074944 -28.683525 74.36022
v 36.06983 -28.677559 74.35888
v 36.112007 -28.730143 74.38234
v 36.130463 -28.75336 74.39336
v 36.13863 -28.763634 74.39823
v 35.754578 -28.37419 74.9521
v 35.69389 -28.302004 74.767876
v 35.62704 -28.22857 74.59755
v 35.622196 -28.215212 74.41789
v 35.600502 -28.196281 74.43756
v 35.586136 -28.183746 74.45059
v 35.557938 -28.159142 74.476166
v 35.75159 -28.387497 75.27303
v 35.736137 -28.369787 75.241425
v 35.722664 -28.354351 75.213875
v 35.713303 -28.343626 75.19473
v 35.707577 -28.337067 75.18302
v 35.69643 -28.324293 75.160225
v 36.381317 -29.367159 76.61689
v 36.290016 -29.206749 76.49189
v 36.380974 -29.410345 77.08172
v 36.40913 -29.470133 77.2135
v 36.358925 -29.354263 76.8677
v 36.40234 -29.471935 77.36261
v 36.40675 -29.470764 77.265785
v 36.358593 -29.385084 77.22738
v 36.33199 -29.332245 77.1383
v 36.343708 -29.355516 77.17753
v 36.348267 -29.364576 77.1928
v 36.08385 -28.88932 76.43441
v 36.233055 -29.125977 76.602425
v 36.18798 -29.05308 76.56888
v 36.186863 -29.052841 76.58923
v 36.185745 -29.0526 76.609665
v 36.08652 -28.896803 76.48803
v 36.105625 -28.92449 76.483215
v 36.087574 -28.899744 76.5091
v 36.114185 -28.938313 76.502396
v 36.089035 -28.903843 76.53845
v 36.125862 -28.957174 76.528564
v 36.09103 -28.909431 76.578514
v 36.118107 -28.950846 76.60433
v 36.10346 -28.930925 76.62774
v 36.09422 -28.918364 76.6425
v 36.142372 -28.98384 76.56557
v 36.167847 -29.019032 76.51849
v 36.151363 -28.996264 76.54895
v 36.144184 -28.98808 76.586136
v 36.147587 -28.996023 76.62469
v 36.17669 -29.040127 76.626335
v 36.149124 -28.999617 76.64212
v 36.150604 -29.003078 76.65892
v 36.151775 -29.005812 76.67219
v 36.002983 -28.764305 76.28416
v 35.872765 -28.580652 76.106766
v 35.961273 -28.698051 76.14668
v 35.974762 -28.736372 76.44931
v 36.01499 -28.801838 76.60304
v 35.945282 -28.703115 76.58099
v 36.539833 -29.762798 78.01808
v 36.539566 -29.764732 78.052826
v 36.539143 -29.767817 78.10824
v 36.568092 -29.817865 78.07788
v 36.58725 -29.861246 78.21172
v 36.59001 -29.863127 78.1654
v 36.633556 -29.950167 78.28585
v 36.633907 -29.948177 78.24668
v 36.606876 -29.898937 78.24314
v 36.63426 -29.946203 78.20783
v 36.599564 -29.884892 78.23144
v 36.6449 -29.97398 78.33086
v 36.66526 -30.016722 78.41164
v 36.737534 -30.163473 78.625206
v 36.729256 -30.147463 78.6126
v 36.709793 -30.109827 78.58298
v 36.748394 -30.187412 78.68458
v 36.72318 -30.139915 78.664566
v 36.719185 -30.130936 78.64021
v 36.736565 -30.170002 78.74615
v 36.743435 -30.180117 78.71038
v 36.36226 -29.418533 77.54373
v 36.457882 -29.617085 78.004
v 36.462532 -29.623857 77.98379
v 36.465767 -29.628569 77.96973
v 36.469696 -29.634295 77.95264
v 36.47341 -29.639706 77.936485
v 36.477757 -29.646036 77.9176
v 36.479916 -29.664768 78.12964
v 36.465286 -29.63311 78.04622
v 36.415516 -29.537172 77.915184
v 36.411884 -29.517666 77.728874
v 36.908695 -30.507996 78.963646
v 36.880314 -30.461634 79.06535
v 36.823162 -30.351791 79.03295
v 36.787083 -30.273468 78.885155
v 36.7891 -30.271172 78.80049
v 36.761826 -30.221735 78.81565
v 36.79043 -30.269659 78.74473
v 36.750164 -30.197853 78.78357
v 36.744205 -30.185648 78.767166
v 36.841755 -30.402016 79.20609
v 35.787243 -28.471067 76.04082
v 35.780586 -28.45447 75.89611
v 35.737217 -28.398039 75.780205
v 35.69331 -28.342482 75.63383
v 35.67789 -28.306824 75.19559
v 35.695656 -28.32496 75.19563
v 35.695255 -28.325304 75.21382
v 35.667606 -28.297134 75.21521
v 35.694607 -28.325867 75.24355
v 35.652805 -28.283186 75.24345
v 35.693962 -28.32642 75.27292
v 35.69367 -28.326674 75.28635
v 35.635822 -28.267185 75.27584
v 35.692593 -28.3276 75.33544
v 35.6284 -28.26019 75.29
v 35.75622 -28.403526 75.46585
v 35.760063 -28.410273 75.51487
v 35.76213 -28.413908 75.54128
v 35.7639 -28.41702 75.56389
v 35.76543 -28.419703 75.58338
v 35.76804 -28.424292 75.616714
v 35.70721 -28.355968 75.59671
v 35.71534 -28.363855 75.57501
v 35.724766 -28.373005 75.549835
v 35.73578 -28.383692 75.52043
v 35.798923 -28.445034 75.36526
v 35.792946 -28.43922 75.37935
v 35.784454 -28.430967 75.399345
v 35.77646 -28.423197 75.418175
v 35.7696 -28.41653 75.43433
v 35.757713 -28.396992 75.32794
v 35.757507 -28.397907 75.34725
v 35.75721 -28.399206 75.37467
v 35.756927 -28.400429 75.40049
v 35.75669 -28.40148 75.42264
v 35.699486 -28.335825 75.34956
v 35.7126 -28.351477 75.37645
v 35.71871 -28.358767 75.38897
v 35.727383 -28.369114 75.406746
v 35.73555 -28.378859 75.423485
v 35.790283 -28.486027 76.23273
v 35.789654 -28.482927 76.19296
v 35.789303 -28.48121 76.17095
v 35.788265 -28.476107 76.10546
v 35.788765 -28.478548 76.13677
v 35.788986 -28.479641 76.150795
v 35.727028 -28.403824 76.11207
v 35.74956 -28.433107 76.15505
v 35.75958 -28.446125 76.17416
v 35.770515 -28.46034 76.19502
v 36.93419 -30.54126 78.66121
v 36.970573 -30.610153 78.597046
v 36.941284 -30.55603 78.674255
v 36.974926 -30.620684 78.633095
v 36.976925 -30.62552 78.64965
v 36.954834 -30.584244 78.69917
v 36.980743 -30.634762 78.68129
v 36.9661 -30.6077 78.719894
v 36.983917 -30.642447 78.70759
v 36.973846 -30.623835 78.73414
v 36.990913 -30.659372 78.765526
v 37.026558 -30.722898 78.57954
v 37.050617 -30.763466 78.388176
v 37.159588 -30.989058 78.35014
v 37.086357 -30.8461 78.56838
v 37.121647 -30.914864 78.457565
v 37.19972 -31.069418 78.26529
v 37.20712 -31.094322 78.39941
v 37.24759 -31.155682 78.05554
v 37.23763 -31.14598 78.1955
v 37.308468 -31.28711 78.034065
v 37.371532 -31.426174 78.0004
v 36.96067 -30.608187 78.93798
v 37.452133 -31.56446 77.61142
v 37.512043 -31.730146 77.76575
v 37.449936 -31.584818 77.802185
v 37.421112 -31.559217 78.14827
v 37.43395 -31.568125 77.966805
v 37.489555 -31.69766 77.931656
v 37.51982 -31.758102 77.82854
v 37.522907 -31.769194 77.85345
v 37.524883 -31.7763 77.86941
v 37.496372 -31.716887 77.94855
v 37.527214 -31.784685 77.888245
v 37.501186 -31.730463 77.96047
v 37.529976 -31.794611 77.91054
v 37.506886 -31.74653 77.97459
v 37.529324 -31.80129 77.96955
v 37.52867 -31.80797 78.028564
v 37.743786 -32.281944 77.487885
v 37.758415 -32.359783 77.669525
v 37.788303 -32.422478 77.549736
v 37.78676 -32.390556 77.42223
v 37.78708 -32.397167 77.44864
v 37.787415 -32.404133 77.476456
v 37.839897 -32.519394 77.2536
v 37.882076 -32.64961 77.221985
v 37.91455 -32.76005 77.22428
v 37.81991 -32.491367 77.42466
v 37.817078 -32.47758 77.40008
v 37.81258 -32.455654 77.36099
v 37.900078 -32.731907 77.33535
v 37.542393 -31.822323 77.8854
v 37.558002 -31.857157 77.8538
v 37.550514 -31.83646 77.83945
v 37.54459 -31.820093 77.8281
v 37.539585 -31.806263 77.81851
v 37.535347 -31.794544 77.810394
v 37.558838 -31.865383 77.896255
v 37.550743 -31.856325 77.975876
v 37.55997 -31.876543 77.95385
v 37.544323 -31.842257 77.99121
v 37.66336 -32.10291 77.70269
v 37.642506 -32.061623 77.78282
v 37.66471 -32.129612 77.82949
v 37.57361 -31.87461 77.71122
v 37.601177 -31.912071 77.51942
v 37.658905 -32.066143 77.55953
v 37.668587 -32.094 77.57442
v 37.654877 -32.05858 77.57632
v 37.667706 -32.095505 77.59604
v 37.649536 -32.04855 77.59856
v 37.66588 -32.098618 77.64087
v 37.646523 -32.042896 77.61111
v 37.638462 -32.027763 77.64467
v 37.627777 -32.00771 77.68916
v 37.635002 -32.02127 77.65908
v 37.664116 -32.10162 77.68412
v 37.665306 -32.09959 77.65488
v 37.569046 -31.914127 78.05182
v 37.70736 -32.22398 77.70753
v 37.69798 -32.23679 77.91489
v 37.661438 -32.143833 77.95799
v 37.905434 -32.781918 77.478035
v 37.93019 -32.83984 77.34028
v 38.00097 -32.967808 76.66031
v 38.002266 -32.979546 76.68776
v 38.00612 -33.01433 76.76914
v 38.004414 -32.998936 76.73312
v 38.003555 -32.991188 76.715004
v 38.01692 -33.03285 76.67492
v 38.014194 -33.02818 76.69869
v 38.01149 -33.023544 76.722275
v 37.9476 -32.871395 77.17434
v 37.96328 -32.888428 76.95106
v 38.01048 -33.07179 76.95422
v 38.10102 -33.390472 76.58603
v 38.13606 -33.582344 76.57633
v 38.04705 -33.203526 76.84708
v 38.081665 -33.346653 76.778694
v 38.190075 -33.884197 76.38837
v 38.162365 -33.755127 76.5783
v 38.220676 -35.54511 76.22498
v 38.189816 -35.75293 76.34591
v 38.15478 -35.974735 76.401764
v 38.165974 -35.857773 76.53443
v 38.124428 -36.158936 76.37826
v 38.12138 -36.128273 76.55346
v 38.096954 -36.23248 76.654045
v 38.111343 -36.14358 76.70607
v 38.081875 -36.265766 76.818596
v 38.094097 -36.23879 76.68523
v 38.089417 -36.249123 76.73632
v 38.049744 -36.37934 76.99159
v 38.01798 -36.492966 77.12019
v 37.988083 -36.596394 77.2161
v 37.98735 -36.62173 77.07647
v 37.950512 -36.73412 77.22613
v 37.924965 -36.795887 77.40935
v 37.912354 -36.856445 77.29515
v 38.242954 -35.384525 76.094315
v 38.241756 -35.37458 76.128845
v 38.239433 -35.355286 76.19584
v 38.238285 -35.345768 76.22888
v 38.245014 -35.209324 76.262276
v 38.270363 -34.828873 75.947495
v 38.265823 -35.0326 76.000725
v 38.252335 -35.07055 76.2233
v 38.26914 -34.611614 75.94182
v 38.269787 -34.483932 75.88392
v 38.259525 -34.729485 76.14605
v 38.26764 -34.375435 75.83841
v 38.259117 -34.433052 76.03046
v 38.262787 -34.450558 75.98004
v 38.261917 -34.414112 75.96732
v 38.26373 -34.455048 75.96711
v 38.262638 -34.409252 75.95113
v 38.2647 -34.459675 75.95377
v 38.266132 -34.466503 75.93411
v 38.26447 -34.396854 75.909805
v 38.26338 -34.404243 75.93443
v 38.255985 -34.567154 76.16425
v 38.25297 -34.264557 75.98416
v 38.2357 -34.14391 76.117836
v 38.224487 -34.094334 76.22517
v 38.21321 -34.058167 76.33692
v 38.199444 -34.026073 76.50086
v 37.819027 -37.114502 77.529625
v 37.88395 -36.932606 77.41012
v 37.89815 -36.894524 77.35264
v 37.90654 -36.872032 77.31868
v 37.853172 -37.014694 77.51999
v 37.887188 -36.89737 77.58941
v 37.78307 -37.20522 77.63293
v 37.253384 -38.359566 77.367775
v 37.268368 -38.342762 77.21124
v 37.262394 -38.349464 77.27368
v 37.259903 -38.352257 77.2997
v 37.33832 -38.212364 77.24804
v 37.683342 -37.48527 77.34772
v 37.59385 -37.707764 77.138695
v 37.58226 -37.742546 77.030045
v 37.61155 -37.67346 77.076454
v 37.614716 -37.667324 77.06533
v 37.622223 -37.65278 77.03894
v 37.582836 -37.74254 77.0148
v 37.628292 -37.64101 77.01759
v 37.584198 -37.742523 76.97865
v 37.632698 -37.632477 77.00211
v 37.585297 -37.742508 76.94942
v 37.586098 -37.7425 76.92821
v 37.64385 -37.58939 77.20403
v 37.57264 -37.760597 77.05964
v 37.568684 -37.768017 77.0718
v 37.54215 -37.81779 77.15341
v 37.55051 -37.8021 77.12769
v 37.55479 -37.794075 77.114525
v 37.562317 -37.779957 77.09138
v 37.543114 -37.81897 77.115
v 37.54361 -37.819572 77.09534
v 37.54448 -37.820633 77.06077
v 37.545216 -37.82153 77.03153
v 37.545673 -37.822086 77.01337
v 37.55406 -37.80639 76.985535
v 37.557358 -37.800217 76.974594
v 37.565178 -37.785576 76.94864
v 37.571507 -37.773735 76.92764
v 37.519665 -37.883377 76.92129
v 37.49365 -37.922405 77.09724
v 37.498077 -37.91576 77.06727
v 37.50284 -37.908623 77.035095
v 37.50936 -37.898834 76.990974
v 37.50686 -37.902584 77.00788
v 37.423393 -38.05478 77.18811
v 37.664585 -37.518063 77.50909
v 37.73638 -37.332294 77.60985
v 37.709312 -37.393097 77.73167
v 37.68084 -37.469017 77.64731
v 37.714203 -37.38211 77.709656
v 37.722847 -37.362694 77.67076
v 37.22121 -38.406254 77.56153
v 37.196835 -38.44216 77.7253
v 37.134205 -38.551876 77.667076
v 37.041283 -38.70569 77.698074
v 36.992123 -38.780796 77.865
v 36.918674 -38.89794 77.875015
v 36.851204 -39.00002 78.0496
v 36.854095 -38.9977 77.93511
v 36.853226 -38.998398 77.96955
v 36.85262 -38.998886 77.99364
v 36.898964 -38.92776 77.92602
v 36.881516 -38.95416 77.97116
v 36.8724 -38.967957 77.99476
v 36.80019 -39.0771 78.35256
v 36.85276 -38.996212 78.24783
v 36.851982 -38.998116 78.14871
v 36.63615 -39.32478 78.70308
v 36.770287 -39.12312 78.49628
v 36.72698 -39.190544 78.67214
v 36.49659 -39.526783 78.89895
v 36.45146 -39.59254 79.02868
v 36.301796 -39.815502 79.70512
v 36.437702 -39.61626 79.1777
v 36.41057 -39.660034 79.37198
v 36.34822 -39.74867 79.54446
v 36.58752 -39.399036 78.886475
v 28.589016 -40.815933 75.3505
v 28.74394 -40.852764 74.90592
v 28.653078 -40.831486 75.136154
v 28.62386 -40.82181 75.01426
v 28.6319 -40.824474 75.047806
v 28.643145 -40.828197 75.09471
v 28.638575 -40.826683 75.075645
v 28.578754 -40.808834 75.066956
v 28.59921 -40.81507 75.086006
v 28.616182 -40.820244 75.10181
v 28.405201 -40.765915 75.82205
v 28.368822 -40.748837 75.78105
v 28.345676 -40.737972 75.754974
v 28.328474 -40.729897 75.73559
v 28.521244 -40.79811 75.533585
v 28.45334 -40.77882 75.69597
v 28.685472 -40.8499 75.54934
v 27.987791 -40.60626 76.83506
v 27.986153 -40.625328 77.17008
v 27.993235 -40.62833 77.158264
v 28.044603 -40.65012 77.07249
v 28.02678 -40.64256 77.10225
v 28.019901 -40.63964 77.11373
v 28.007538 -40.6344 77.13438
v 28.201534 -40.69685 76.308334
v 28.143145 -40.674896 76.48809
v 28.054752 -40.634583 76.651085
v 28.274532 -40.73721 76.48494
v 28.244305 -40.720497 76.41181
v 28.303425 -40.746773 76.38137
v 28.274818 -40.732758 76.36086
v 28.238033 -40.71703 76.39664
v 28.26407 -40.72749 76.353165
v 28.227785 -40.711365 76.37184
v 28.246513 -40.718887 76.340576
v 28.220415 -40.70729 76.35401
v 28.3368 -40.755707 76.27894
v 28.373594 -40.76231 76.09276
v 28.434381 -40.78149 75.95278
v 27.692474 -40.471066 77.82527
v 27.624395 -40.42801 77.95803
v 27.554716 -40.38008 78.08898
v 27.496592 -40.340202 78.23482
v 27.46001 -40.31707 78.37503
v 27.137472 -40.065517 79.1218
v 27.234913 -40.14273 78.85745
v 27.17067 -40.08798 78.9725
v 27.374605 -40.247074 78.4766
v 27.319815 -40.210808 78.69716
v 27.333567 -40.23806 78.89122
v 27.143385 -40.10025 79.4599
v 27.204878 -40.14612 79.276764
v 27.920559 -40.600098 77.43386
v 28.045885 -40.65877 77.197525
v 28.04606 -40.65996 77.21476
v 28.046623 -40.66376 77.26967
v 28.045528 -40.65636 77.162704
v 28.04522 -40.654278 77.132614
v 28.045048 -40.653122 77.11587
v 27.975826 -40.627846 77.32598
v 27.817955 -40.55888 77.85694
v 27.88599 -40.594875 77.71892
v 27.96127 -40.63288 77.595184
v 35.431175 -40.598133 79.06659
v 35.431496 -40.59696 79.02656
v 35.431625 -40.596485 79.01049
v 35.431774 -40.59593 78.99165
v 35.43192 -40.59541 78.974
v 35.432083 -40.594803 78.95331
v 35.372494 -40.627823 78.8149
v 35.340557 -40.641373 78.52821
v 35.292187 -40.67151 78.64215
v 35.401085 -40.59519 78.04514
v 35.390568 -40.602394 78.07866
v 35.371857 -40.61521 78.1383
v 35.39853 -40.60039 78.27972
v 35.312523 -40.65391 78.37628
v 35.31487 -40.646847 78.04536
v 35.315983 -40.645214 78.00769
v 35.31733 -40.64324 77.96227
v 35.319786 -40.63964 77.87919
v 35.246906 -40.67615 77.55232
v 35.246017 -40.677094 77.57648
v 35.240734 -40.68267 77.71985
v 35.243607 -40.679638 77.64188
v 35.244648 -40.678535 77.6136
v 35.24534 -40.677807 77.594864
v 35.197582 -40.70638 77.85065
v 35.21916 -40.694527 77.78525
v 35.224907 -40.691364 77.76782
v 35.232544 -40.68717 77.74467
v 35.15598 -40.72486 77.63689
v 35.198357 -40.703766 77.67837
v 35.15001 -40.728893 77.70988
v 35.21894 -40.69352 77.69852
v 35.147926 -40.7303 77.73537
v 35.157227 -40.7261 77.77813
v 35.14607 -40.731556 77.75808
v 35.188335 -40.707226 77.59162
v 35.200993 -40.70033 77.57391
v 35.217617 -40.69127 77.55065
v 35.07307 -40.759922 77.50722
v 34.97612 -40.797035 77.16322
v 35.008396 -40.78501 77.3168
v 34.97254 -40.80394 77.59203
v 34.918907 -40.821407 77.44249
v 34.764946 -40.8623 76.33663
v 34.738373 -40.869083 76.24856
v 34.76839 -40.857426 76.11287
v 34.73555 -40.86518 75.96488
v 34.63834 -40.890186 75.88792
v 34.65412 -40.88848 76.02808
v 34.531487 -40.914326 75.76854
v 34.45141 -40.92857 75.57978
v 34.37039 -40.949657 75.77682
v 34.210266 -40.98125 75.7841
v 34.288265 -40.97009 75.94652
v 34.801224 -40.850636 76.476875
v 34.82868 -40.841 76.352325
v 34.822643 -40.843117 76.3797
v 34.814167 -40.846092 76.41815
v 34.817814 -40.844814 76.40161
v 34.78412 -40.856136 76.41075
v 34.7793 -40.857685 76.39213
v 34.77292 -40.859737 76.367455
v 34.89779 -40.825035 77.03312
v 34.842056 -40.84317 76.88652
v 34.671925 -40.895527 76.73941
v 34.71779 -40.87977 76.65182
v 34.74431 -40.87407 76.802155
v 33.73102 -41.03357 75.34958
v 33.738888 -41.029026 75.09752
v 34.09572 -40.997494 75.66747
v 33.99141 -41.010315 75.54091
v 33.853535 -41.025967 75.52954
v 34.19058 -40.990776 76.03445
v 34.167194 -40.99216 75.91445
v 34.09028 -41.002052 75.82334
v 36.25505 -39.88081 79.85132
v 36.192093 -39.961853 79.95962
v 36.098373 -40.05975 79.78095
v 36.01412 -40.14843 79.772125
v 36.11934 -40.043114 79.909195
v 36.13056 -40.035908 80.02347
v 36.127098 -40.03813 79.988205
v 35.86088 -40.280724 79.40041
v 35.87994 -40.26157 79.37683
v 35.89677 -40.24465 79.356
v 35.908234 -40.23313 79.34182
v 35.90756 -40.2399 79.46564
v 35.91346 -40.232445 79.427574
v 35.915424 -40.22996 79.414894
v 35.919273 -40.2251 79.39007
v 35.923233 -40.220097 79.364525
v 35.925835 -40.216812 79.34774
v 35.755592 -40.36522 79.26387
v 35.79966 -40.33372 79.38262
v 35.647457 -40.449814 79.2422
v 35.513477 -40.545483 79.19299
v 35.510277 -40.547028 79.15281
v 35.508957 -40.547665 79.13627
v 35.507095 -40.54856 79.112915
v 35.50592 -40.54913 79.09812
v 35.50444 -40.549843 79.079544
v 35.502808 -40.550632 79.05906
v 35.443764 -40.59008 79.08592
v 35.45518 -40.58278 79.103455
v 35.464096 -40.577072 79.11715
v 35.47862 -40.56778 79.13946
v 35.48879 -40.56128 79.155075
v 35.951756 -40.2025 79.61214
v 36.019794 -40.129673 79.52046
v 36.00995 -40.140213 79.53373
v 35.974022 -40.178665 79.58213
v 35.983166 -40.16888 79.56982
v 35.99301 -40.158344 79.55655
v 35.999992 -40.15087 79.54714
v 35.95835 -40.19406 79.55827
v 35.96106 -40.190598 79.536156
v 35.963978 -40.186867 79.512344
v 35.966045 -40.184223 79.49545
v 35.968994 -40.18045 79.47137
v 35.912113 -40.236046 79.480736
v 35.91785 -40.23119 79.49975
v 35.923653 -40.22628 79.51898
v 35.92772 -40.22284 79.53246
v 35.933453 -40.217987 79.551476
v 27.081493 -40.05566 79.65721
v 27.009153 -39.99609 79.7966
v 26.89811 -39.898335 80.020386
v 26.928732 -39.913734 79.8503
v 26.947218 -39.919197 79.71889
v 26.942097 -39.917686 79.7553
v 26.94028 -39.91715 79.7682
v 26.76687 -39.763836 80.2633
v 26.795929 -39.794365 80.20827
v 26.864681 -39.874004 80.15767
v 26.888918 -39.891644 80.05813
v 26.881683 -39.88638 80.08784
v 26.790264 -39.80225 80.3604
v 26.731365 -39.73988 80.45982
v 26.718065 -39.739338 80.60946
v 26.658468 -39.677547 80.69436
v 26.65353 -39.669144 80.67449
v 26.64639 -39.656994 80.64577
v 26.643463 -39.65201 80.63399
v 26.638578 -39.6437 80.61434
v 26.633028 -39.634254 80.59201
v 26.629438 -39.628143 80.57756
v 26.36109 -39.125328 79.58786
v 26.3259 -39.085835 79.715195
v 26.331701 -39.0602 79.460266
v 26.318531 -38.959812 78.84463
v 26.287271 -38.909595 78.87159
v 26.313646 -38.95589 78.880295
v 26.292028 -38.921143 78.89881
v 26.310286 -38.95319 78.90483
v 26.295334 -38.929173 78.91773
v 26.30795 -38.951313 78.92189
v 26.302727 -38.94712 78.96004
v 26.242313 -38.830765 78.879
v 26.25684 -38.85874 78.89848
v 26.271019 -38.88605 78.9175
v 26.280779 -38.904846 78.930595
v 26.24876 -38.827038 78.76527
v 26.24765 -38.82768 78.78484
v 26.246288 -38.82847 78.80887
v 26.244972 -38.829227 78.83211
v 26.353922 -39.047333 79.07357
v 26.361631 -39.075047 79.19141
v 26.385834 -39.120316 79.24153
v 26.342604 -39.059612 79.31723
v 26.359625 -39.09077 79.34752
v 26.372885 -39.11505 79.37111
v 26.35238 -39.067543 79.25257
v 26.347845 -39.063866 79.28257
v 26.190947 -38.7263 78.809074
v 26.190405 -38.72973 78.84167
v 26.188564 -38.741356 78.95219
v 26.189629 -38.734627 78.88824
v 26.239388 -38.845497 79.03506
v 26.630154 -39.65876 80.825066
v 26.593405 -39.60224 80.717735
v 26.599735 -39.60508 80.67932
v 26.602331 -39.606243 80.663574
v 26.606663 -39.608185 80.6373
v 26.611584 -39.610394 80.60743
v 26.614767 -39.61182 80.58811
v 26.541983 -39.531967 80.66741
v 26.552921 -39.543354 80.65078
v 26.568321 -39.559383 80.62737
v 26.574636 -39.56596 80.61777
v 26.58517 -39.576923 80.60175
v 26.597145 -39.58939 80.58355
v 26.53449 -39.518642 80.642815
v 26.527277 -39.505806 80.619125
v 26.522335 -39.497017 80.6029
v 26.516632 -39.486874 80.584175
v 26.510553 -39.47606 80.56422
v 26.498774 -39.455105 80.525536
v 26.47918 -39.45449 80.69441
v 26.483137 -39.454617 80.6603
v 26.485847 -39.4547 80.63694
v 26.488976 -39.454796 80.60998
v 26.492311 -39.454903 80.58124
v 26.46415 -39.379322 80.32234
v 26.44373 -39.32828 80.14473
v 26.48008 -39.370823 80.068695
v 26.46975 -39.358734 80.0903
v 26.443317 -39.320305 80.08147
v 26.443083 -39.31577 80.04547
v 26.382925 -39.22349 80.04675
v 26.333975 -39.12196 79.883865
v 25.860952 -37.886986 77.43382
v 25.85247 -37.859123 77.30451
v 25.820423 -37.78868 77.4452
v 25.817244 -37.773308 77.33001
v 25.770023 -37.645164 77.23152
v 25.738508 -37.551838 77.06499
v 25.720417 -37.49742 76.961235
v 25.699966 -37.43515 76.85153
v 26.182028 -38.705997 78.7858
v 26.172672 -38.684708 78.76138
v 26.166649 -38.670998 78.74567
v 26.15834 -38.652084 78.72398
v 26.150652 -38.634583 78.70391
v 26.134653 -38.59817 78.66216
v 26.12335 -38.545883 78.39661
v 26.052443 -38.394245 78.31955
v 25.990019 -38.249454 78.20446
v 25.970375 -38.156654 77.67883
v 25.98275 -38.201508 77.876816
v 25.892761 -37.97604 77.63525
v 25.876858 -37.93151 77.53454
v 25.86851 -37.908142 77.481674
v 25.962835 -38.17151 78.02303
v 25.982428 -38.227688 78.15379
v 25.97986 -38.22033 78.136665
v 25.976427 -38.21048 78.11375
v 25.97393 -38.203323 78.097084
v 25.94705 -38.146908 78.12535
v 25.957905 -38.172813 78.14534
v 25.962889 -38.184708 78.15451
v 25.969742 -38.201065 78.16713
v 25.334774 -35.860313 74.96818
v 25.329268 -35.830524 74.85909
v 25.320118 -35.748444 74.88835
v 25.651102 -30.689093 75.22051
v 25.681581 -30.590189 75.12887
v 25.683964 -30.57413 75.18371
v 25.68464 -30.569567 75.199295
v 25.637745 -30.761274 75.07367
v 25.612442 -30.832754 75.25297
v 25.592875 -30.933119 75.11483
v 25.716991 -30.463312 75.149826
v 25.714256 -30.4681 75.18342
v 25.711658 -30.472643 75.21531
v 25.706432 -30.481789 75.27949
v 25.728603 -30.392004 75.37503
v 25.724531 -30.395533 75.43809
v 25.723167 -30.396713 75.45919
v 25.721693 -30.397991 75.48205
v 25.734982 -30.346197 75.53133
v 25.719414 -30.399965 75.51733
v 25.667406 -30.609951 75.34645
v 25.793291 -30.086308 75.9584
v 25.85044 -29.922714 75.93312
v 25.772676 -30.175634 75.816025
v 25.75885 -30.243649 75.6766
v 25.719767 -30.37322 75.66886
v 25.644926 -37.277264 76.86831
v 25.600838 -37.132507 76.49907
v 25.610641 -37.16637 76.668365
v 25.607933 -37.157017 76.621605
v 25.606485 -37.152016 76.59659
v 25.605227 -37.147667 76.57485
v 25.604256 -37.14431 76.558075
v 25.60233 -37.137657 76.52482
v 25.570826 -37.037495 76.54668
v 25.580051 -37.067356 76.574875
v 25.584703 -37.082413 76.58909
v 25.590733 -37.101933 76.60752
v 25.597672 -37.124393 76.62873
v 25.57815 -37.0579 76.41335
v 25.564335 -37.008873 75.69624
v 25.570135 -37.034702 75.63387
v 25.571787 -37.033886 75.71019
v 25.581831 -37.067604 75.72899
v 25.5877 -37.087303 75.739975
v 25.572306 -37.04437 75.61053
v 25.556822 -36.98938 75.5569
v 25.558516 -36.99377 75.588295
v 25.5601 -36.997883 75.61769
v 25.561253 -37.000877 75.639084
v 25.604626 -37.13616 76.150024
v 25.620672 -37.186478 76.07928
v 25.599573 -37.11949 76.109375
v 25.608217 -37.14629 76.047874
v 25.597694 -37.113297 76.09427
v 25.594381 -37.10236 76.06761
v 25.602262 -37.127075 76.03286
v 25.5919 -37.094173 76.047646
v 25.584492 -37.06973 75.988045
v 25.567945 -37.018204 76.2461
v 25.366571 -36.0688 75.222404
v 25.364649 -36.05632 75.18426
v 25.389076 -36.201546 75.153076
v 25.363644 -36.049797 75.16431
v 25.3619 -36.038467 75.12969
v 25.360437 -36.028965 75.10065
v 25.359432 -36.02244 75.080696
v 25.514786 -36.82252 75.563065
v 25.427794 -36.421673 75.21544
v 25.455526 -36.562527 75.3568
v 25.470825 -36.632965 75.53048
v 25.338947 -35.88566 75.11086
v 25.34912 -35.95806 75.217186
v 25.350218 -35.964844 75.19278
v 25.35166 -35.97375 75.16073
v 25.352415 -35.97841 75.14397
v 25.353724 -35.98649 75.11488
v 25.354822 -35.99327 75.09048
v 25.35748 -36.019207 75.34632
v 25.355581 -36.00532 75.317
v 25.354568 -35.99792 75.30136
v 25.353796 -35.99227 75.28944
v 25.8109 -30.009243 76.08838
v 25.846622 -29.900179 76.11597
v 25.918169 -29.8808 74.918755
v 25.878393 -29.8069 76.142075
v 25.8824 -29.804937 76.09012
v 25.887997 -29.802197 76.01756
v 25.869165 -29.932756 75.5745
v 25.90406 -29.86279 75.40648
v 25.905964 -29.780922 75.86347
v 25.886168 -29.858662 75.73213
v 25.935291 -29.79774 75.27067
v 25.942904 -29.798573 75.09959
v 25.956038 -29.728893 75.37757
v 25.985683 -29.723127 74.60337
v 26.00196 -29.688469 74.47698
v 25.966436 -29.777084 74.50271
v 25.93505 -29.85417 74.605934
v 25.954002 -29.796799 74.753845
v 25.892714 -29.961224 74.74931
v 25.883425 -29.986917 74.75867
v 25.869333 -30.025898 74.77286
v 25.863344 -30.042467 74.77889
v 25.869654 -30.032284 74.620384
v 25.858059 -30.062994 74.65978
v 25.886175 -29.988523 74.56425
v 25.930681 -29.87388 74.44661
v 25.833023 -30.14123 74.53898
v 25.801075 -30.23949 74.460236
v 25.796494 -30.252981 74.49053
v 25.794216 -30.259687 74.505585
v 25.789879 -30.272457 74.53426
v 25.786451 -30.282557 74.55694
v 25.784071 -30.289562 74.57267
v 25.793661 -30.263557 74.458466
v 25.787457 -30.283691 74.456985
v 25.775322 -30.321012 74.50108
v 25.775753 -30.31902 74.51479
v 25.773838 -30.327894 74.45374
v 25.774458 -30.325022 74.4735
v 25.776571 -30.315224 74.5409
v 25.777218 -30.312222 74.56154
v 25.742327 -30.431473 74.53467
v 25.758083 -30.379684 74.4942
v 25.672522 -30.65444 74.87666
v 25.700727 -30.571278 74.65653
v 25.622076 -30.844433 74.91255
v 25.38087 -36.16136 74.783875
v 25.362276 -36.059994 74.689896
v 25.3687 -36.095013 74.72236
v 25.371698 -36.11136 74.73752
v 25.374866 -36.12863 74.75353
v 25.408083 -36.319218 74.945564
v 25.374435 -36.12765 74.617294
v 25.358292 -36.04269 74.605286
v 25.3766 -36.138996 74.673355
v 25.377653 -36.14451 74.700584
v 25.378765 -36.15033 74.729355
v 25.435871 -36.500446 74.809425
v 25.448965 -36.601757 74.667145
v 25.450869 -36.609097 74.68585
v 25.458622 -36.639008 74.76209
v 25.470573 -36.712646 74.64322
v 25.469378 -36.708225 74.62993
v 25.463562 -36.68676 74.56533
v 25.360405 -36.048798 74.49877
v 25.321012 -35.761406 74.840294
v 25.327555 -35.819332 74.826416
v 25.321526 -35.768856 74.81268
v 25.326088 -35.809753 74.79844
v 25.321964 -35.77523 74.78905
v 25.325233 -35.80416 74.78212
v 25.322222 -35.77895 74.77526
v 25.322916 -35.789024 74.737915
v 25.32891 -35.83077 74.77281
v 25.331682 -35.850063 74.78894
v 25.33492 -35.872604 74.807785
v 25.356815 -36.019627 74.78696
v 25.354578 -36.007843 74.76241
v 25.352346 -35.996082 74.7379
v 25.35037 -35.985676 74.716225
v 25.353674 -36.010025 74.65845
v 25.347702 -35.971622 74.68694
v 25.351551 -35.997696 74.65069
v 25.34578 -35.961494 74.66585
v 25.34801 -35.977127 74.63774
v 25.340826 -35.9354 74.61148
v 25.345638 -35.96335 74.629074
v 25.340729 -35.928005 74.68239
v 25.34069 -35.925137 74.7099
v 25.340631 -35.92061 74.753296
v 25.3406 -35.918205 74.77635
v 25.340555 -35.91487 74.80831
v 25.350592 -35.995388 74.60802
v 25.347366 -35.97558 74.60916
v 25.578714 -37.157703 74.671135
v 25.598934 -37.23202 74.54329
v 25.535934 -36.98909 74.68142
v 25.493925 -36.816814 74.608475
v 25.479605 -36.753326 74.478516
v 25.660337 -37.410343 74.552574
v 25.672598 -37.44201 74.54045
v 25.678034 -37.45605 74.53507
v 25.686037 -37.476723 74.52715
v 25.697432 -37.50615 74.515884
v 25.685488 -37.48434 74.44686
v 25.677763 -37.461613 74.47933
v 25.672337 -37.445644 74.502144
v 25.66865 -37.434803 74.51763
v 25.616148 -37.287796 74.40412
v 25.57822 -37.170105 74.41525
v 25.597183 -37.22895 74.40968
v 25.606619 -37.25823 74.40692
v 25.69953 -37.518642 74.36805
v 28.313435 -40.69849 74.399704
v 28.248295 -40.673466 74.43064
v 28.333124 -40.70846 74.449234
v 28.235344 -40.670856 74.49462
v 28.539608 -40.78657 74.41736
v 28.536558 -40.786114 74.44896
v 28.534363 -40.785786 74.471695
v 28.53249 -40.785503 74.4911
v 28.469124 -40.75882 74.41016
v 28.481894 -40.76459 74.443375
v 28.491083 -40.768745 74.46727
v 28.498924 -40.77229 74.48766
v 29.032867 -40.912247 74.55862
v 29.111618 -40.928795 74.691246
v 28.967113 -40.90177 74.67982
v 29.165909 -40.934643 74.5341
v 28.821558 -40.868492 74.67945
v 28.912863 -40.893303 74.845535
v 28.689064 -40.834564 74.602455
v 28.697483 -40.83638 74.57681
v 28.705786 -40.83817 74.55151
v 28.712326 -40.839577 74.53158
v 28.72262 -40.841797 74.50021
v 28.732456 -40.843914 74.470245
v 28.674875 -40.829414 74.466995
v 28.6196 -40.814476 74.41928
v 28.706648 -40.836384 74.423584
v 33.79047 -41.021416 74.86142
v 33.85351 -41.01429 74.69935
v 33.86334 -41.01078 74.58456
v 33.97896 -40.994255 74.50286
v 34.88576 -40.793007 74.46756
v 35.34655 -40.598003 74.58837
v 35.031425 -40.741978 74.50759
v 34.902843 -40.78702 74.47225
v 34.935337 -40.77564 74.481186
v 34.958595 -40.767494 74.48758
v 35.257206 -40.645844 74.6513
v 35.238373 -40.65438 74.62189
v 35.223614 -40.661068 74.598854
v 35.213932 -40.665455 74.58373
v 35.195442 -40.673836 74.55487
v 35.195168 -40.676285 74.65034
v 35.19525 -40.67554 74.62122
v 35.195316 -40.674953 74.59842
v 35.425907 -40.55268 74.46166
v 35.45164 -40.536465 74.470795
v 35.47381 -40.5225 74.47867
v 35.497345 -40.507668 74.487015
v 35.632076 -40.423664 74.391075
v 34.41073 -40.915928 74.38608
v 34.232437 -40.951767 74.470436
v 34.264385 -40.945347 74.45532
v 34.300007 -40.938183 74.43846
v 34.319923 -40.93418 74.42904
v 35.995132 -40.121155 74.41437
v 36.01357 -40.1033 74.426285
v 36.789787 -39.291046 74.38996
v 36.78278 -39.300037 74.394966
v 36.71273 -39.38513 74.434044
v 36.722515 -39.37325 74.42859
v 36.734222 -39.359024 74.42206
v 37.34424 -38.43316 74.431725
v 37.387085 -38.35144 74.434456
v 37.14113 -38.77673 74.54951
v 37.14858 -38.765778 74.52542
v 37.172104 -38.731182 74.44933
v 37.134388 -38.790146 74.47204
v 37.148228 -38.76851 74.46371
v 37.162857 -38.74564 74.4549
v 37.770317 -37.576984 74.38453
v 37.783604 -37.52749 74.546936
v 37.43101 -38.26895 74.39929
v 37.42239 -38.28441 74.4164
v 37.413948 -38.299545 74.43315
v 37.39559 -38.332447 74.469574
v 37.452698 -38.224747 74.42767
v 37.450638 -38.227314 74.44681
v 37.447395 -38.23136 74.47693
v 37.444218 -38.23532 74.50644
v 37.59996 -37.925148 74.52466
v 37.612503 -37.901012 74.50952
v 37.632023 -37.863445 74.48597
v 37.639664 -37.84874 74.47675
v 37.667652 -37.792583 74.45286
v 37.675415 -37.777008 74.44623
v 37.68484 -37.7581 74.43819
v 37.71117 -37.705273 74.41571
v 37.720707 -37.68459 74.41068
v 37.740746 -37.64113 74.400116
v 37.956608 -37.106525 74.40843
v 37.963554 -37.087578 74.408195
v 37.979595 -37.04382 74.40765
v 37.84479 -37.37667 74.56221
v 37.937626 -37.157295 74.39494
v 38.31187 -35.5434 74.40682
v 38.31016 -35.551178 74.43325
v 38.308926 -35.556793 74.45232
v 38.30756 -35.56302 74.47346
v 38.306087 -35.569714 74.4962
v 38.30327 -35.62784 74.41023
v 38.303265 -35.61977 74.43341
v 38.30326 -35.610825 74.45911
v 38.303257 -35.601204 74.48675
v 38.261185 -35.977165 74.40457
v 38.215317 -36.220795 74.387634
v 38.21342 -36.228134 74.39584
v 38.22384 -36.179398 74.38393
v 38.219868 -36.197987 74.38847
v 38.224346 -36.165924 74.439445
v 38.231583 -36.1247 74.46834
v 38.220177 -36.18965 74.42281
v 38.180817 -36.35844 74.46877
v 38.189857 -36.322308 74.448555
v 38.192673 -36.31107 74.44226
v 38.199028 -36.285652 74.42804
v 38.206017 -36.25773 74.41241
v 38.20824 -36.252193 74.38756
v 38.2492 -33.442394 74.58548
v 38.24202 -33.433315 74.65315
v 38.238377 -33.42871 74.68748
v 38.23249 -33.421272 74.742935
v 38.234863 -33.42427 74.72058
v 38.25711 -33.52692 74.66731
v 38.247517 -33.49061 74.70696
v 38.242493 -33.471577 74.72774
v 38.237644 -33.453224 74.74777
v 38.24467 -33.619816 75.035416
v 38.25006 -33.620716 74.966965
v 38.254253 -33.621414 74.91369
v 38.254223 -33.56998 74.798454
v 38.276093 -33.903233 75.10434
v 38.27284 -33.89731 75.14533
v 38.271065 -33.894077 75.16767
v 38.266132 -33.8851 75.22976
v 38.268322 -33.889088 75.202194
v 38.269646 -33.8915 75.18552
v 38.275784 -33.927486 75.149925
v 38.275616 -33.94071 75.174774
v 38.275482 -33.951263 75.19462
v 38.260784 -33.751797 75.07021
v 38.264343 -33.706703 74.94217
v 38.300068 -34.02396 74.90143
v 38.25481 -33.454586 74.545845
v 38.250854 -33.42837 74.53722
v 38.2573 -33.46 74.52825
v 38.25159 -33.422142 74.51579
v 38.25994 -33.465736 74.5096
v 38.25237 -33.415546 74.49309
v 38.261353 -33.45288 74.46659
v 38.259342 -33.438995 74.46101
v 38.26471 -33.476097 74.475914
v 38.25398 -33.401894 74.44611
v 38.005795 -32.501072 74.43196
v 38.00859 -32.51513 74.45411
v 38.00999 -32.52216 74.46519
v 38.017483 -32.559826 74.524536
v 38.015728 -32.551006 74.510635
v 38.013496 -32.539776 74.49294
v 38.0118 -32.531246 74.47951
v 37.99115 -32.461105 74.46209
v 37.984085 -32.441826 74.47663
v 37.968384 -32.39898 74.50893
v 38.02917 -32.580154 74.46534
v 38.024017 -32.562725 74.457985
v 38.02805 -32.582733 74.488945
v 38.018528 -32.544155 74.45014
v 38.014286 -32.529793 74.444084
v 38.027164 -32.584763 74.50749
v 38.03338 -32.592804 74.467834
v 38.042305 -32.61962 74.473114
v 38.055435 -32.659092 74.48089
v 38.131607 -32.885544 74.44368
v 38.115345 -32.829487 74.431595
v 38.10491 -32.79981 74.44018
v 38.092743 -32.7652 74.450195
v 38.08539 -32.74429 74.45624
v 38.07862 -32.725037 74.461815
v 38.16338 -33.003128 74.46804
v 38.16117 -32.98469 74.43099
v 38.167274 -33.011787 74.44633
v 38.169537 -33.011795 74.41541
v 38.174473 -33.027786 74.40622
v 38.172478 -33.047882 74.487526
v 38.17318 -33.04082 74.45897
v 38.190712 -33.094807 74.39545
v 38.206955 -33.161827 74.38467
v 38.2134 -33.18767 74.37832
v 38.321793 -34.15055 74.71722
v 38.30922 -34.425823 75.08337
v 38.313114 -34.74088 75.09003
v 38.31907 -34.973763 74.94343
v 38.327576 -34.33825 74.76034
v 38.333275 -35.01589 74.68204
v 38.325466 -35.2127 74.67009
v 38.32371 -35.40467 74.43614
v 38.327877 -35.355488 74.43114
v 38.333927 -35.299816 74.3895
v 38.332428 -35.30178 74.425674
v 38.33425 -35.28026 74.423485
v 38.335968 -35.279076 74.39035
v 35.610004 -28.201698 74.36403
v 35.619545 -28.210604 74.36851
v 35.63395 -28.22405 74.37527
v 37.939575 -32.291817 74.42142
v 37.926594 -32.26044 74.44779
v 37.95079 -32.332405 74.47521
v 37.942253 -32.317104 74.5229
v 37.988907 -32.435417 74.39302
v 37.992268 -32.44849 74.40077
v 37.99516 -32.45972 74.40743
v 38.00059 -32.48084 74.41996
v 37.202873 -30.529034 74.434
v 37.20963 -30.543911 74.444496
v 37.194458 -30.51051 74.42092
v 37.189667 -30.499964 74.413475
v 37.17393 -30.46532 74.38902
v 37.099785 -30.339226 74.477715
v 37.151287 -30.426811 74.41611
v 37.134834 -30.39883 74.43579
v 37.125813 -30.383486 74.44659
v 37.02912 -30.194736 74.407745
v 37.04521 -30.22764 74.423676
v 37.051624 -30.24075 74.43002
v 37.064453 -30.266981 74.44273
v 37.05684 -30.25141 74.43519
v 36.97381 -30.083273 74.371376
v 37.005512 -30.147163 74.39222
v 36.957066 -30.050383 74.36701
v 36.82799 -29.805658 74.36443
v 36.75903 -29.686575 74.38891
v 36.521435 -29.286026 74.3826
v 36.477062 -29.216425 74.38439
v 35.63694 -28.255754 74.961334
v 35.576984 -28.1911 74.7816
v 35.51344 -28.127432 74.620705
v 35.52422 -28.130493 74.469696
v 35.503727 -28.113083 74.46576
v 35.449512 -28.067022 74.45536
v 35.57137 -28.2008 75.15206
v 35.62197 -28.253496 75.27445
v 35.60868 -28.239655 75.24231
v 35.596672 -28.227148 75.21326
v 35.58792 -28.218039 75.1921
v 36.288315 -29.22323 76.70262
v 36.226833 -29.118824 76.63329
v 36.2234 -29.11488 76.650314
v 36.22062 -29.111685 76.66411
v 36.21531 -29.105577 76.69046
v 36.20541 -29.094202 76.739555
v 36.188896 -29.059267 76.63048
v 36.19145 -29.064665 76.64733
v 36.196323 -29.074982 76.67954
v 36.199497 -29.081694 76.7005
v 36.294342 -29.269724 77.13724
v 36.318073 -29.313898 77.19351
v 36.31241 -29.306429 77.215996
v 36.312927 -29.291985 77.03338
v 36.258785 -29.192734 76.90126
v 36.314213 -29.322363 77.357574
v 36.34791 -29.369987 77.25872
v 36.336403 -29.353724 77.29248
v 36.31267 -29.308743 77.23656
v 36.31331 -29.314396 77.28679
v 36.040306 -28.849691 76.775734
v 36.098225 -28.925768 76.66183
v 36.101555 -28.931927 76.67791
v 36.128147 -28.981106 76.80628
v 36.107296 -28.942549 76.705635
v 36.144886 -28.99861 76.71128
v 35.90391 -28.63295 76.30261
v 35.82763 -28.540445 76.40656
v 35.893703 -28.629276 76.490486
v 35.89193 -28.634085 76.62553
v 35.94736 -28.716036 76.73599
v 36.5266 -29.757074 78.26637
v 36.588898 -29.870728 78.30295
v 36.59054 -29.88021 78.39417
v 36.589603 -29.874805 78.34216
v 36.612495 -29.92556 78.47708
v 36.619343 -29.939701 78.502945
v 36.63445 -29.970907 78.56
v 36.662025 -30.03466 78.746475
v 36.714645 -30.141151 78.8891
v 36.6023 -29.920961 78.66809
v 36.628323 -29.970505 78.70225
v 36.639977 -29.992685 78.71754
v 36.575512 -29.864834 78.5555
v 36.588528 -29.892105 78.61021
v 36.275745 -29.274551 77.55536
v 36.451603 -29.627249 78.28786
v 36.327076 -29.372477 77.72147
v 36.365784 -29.446537 77.84358
v 36.408978 -29.531673 77.99398
v 36.407894 -29.530762 78.00704
v 36.40566 -29.52888 78.034
v 36.400272 -29.52435 78.0989
v 36.365524 -29.449642 77.893776
v 36.365326 -29.452057 77.932785
v 36.3652 -29.453571 77.95727
v 36.37382 -29.47097 77.99208
v 36.382736 -29.48896 78.02808
v 36.397408 -29.518566 78.087326
v 36.30775 -29.352406 77.8995
v 36.31555 -29.368248 77.93771
v 36.321396 -29.380123 77.96637
v 36.326492 -29.390469 77.991325
v 36.335045 -29.40784 78.03323
v 36.846634 -30.430994 79.41868
v 36.910866 -30.546062 79.33822
v 36.910507 -30.530453 79.18675
v 36.940586 -30.579128 79.07868
v 36.945816 -30.586697 79.04203
v 36.948128 -30.59004 79.02585
v 36.95063 -30.593658 79.00833
v 36.95286 -30.596888 78.99269
v 36.95506 -30.600065 78.9773
v 36.750626 -30.222834 79.0808
v 36.77021 -30.279726 79.321945
v 36.788834 -30.332403 79.52245
v 35.696815 -28.36278 75.960106
v 35.690907 -28.358265 76.010895
v 35.705463 -28.374529 76.0036
v 35.709423 -28.379908 76.02352
v 35.688198 -28.356197 76.03415
v 35.712597 -28.384218 76.03948
v 35.68603 -28.35454 76.05278
v 35.7152 -28.387753 76.05257
v 35.684254 -28.353182 76.068054
v 35.719822 -28.394035 76.07583
v 35.68109 -28.350767 76.095215
v 35.653233 -28.306093 75.778984
v 35.619484 -28.265263 75.65423
v 35.586308 -28.235281 75.74733
v 35.55664 -28.193031 75.3275
v 35.56051 -28.195072 75.28142
v 35.561733 -28.195717 75.26684
v 35.564007 -28.196915 75.23978
v 35.56655 -28.19826 75.20945
v 35.58069 -28.229393 75.73321
v 35.572147 -28.22044 75.71174
v 35.61976 -28.263586 75.58343
v 35.54095 -28.187744 75.63332
v 35.619698 -28.263952 75.59892
v 35.549522 -28.196728 75.65487
v 35.61957 -28.264732 75.631805
v 35.559425 -28.207108 75.67976
v 35.566177 -28.214184 75.69673
v 35.619884 -28.262794 75.549995
v 35.620174 -28.261024 75.47526
v 35.622326 -28.260805 75.42682
v 35.605515 -28.245337 75.44116
v 35.599102 -28.238474 75.426254
v 35.623264 -28.26071 75.405624
v 35.589657 -28.228363 75.40428
v 35.624653 -28.26057 75.37441
v 35.58117 -28.219284 75.38455
v 35.576305 -28.214077 75.37324
v 35.625896 -28.260443 75.346375
v 35.56411 -28.201025 75.34487
v 35.62661 -28.26037 75.3303
v 35.676655 -28.323933 75.59772
v 35.66958 -28.316051 75.582375
v 35.659203 -28.304493 75.559875
v 35.654312 -28.299046 75.54927
v 35.685696 -28.32126 75.348755
v 35.67144 -28.308157 75.376274
v 35.665756 -28.302929 75.38725
v 35.65584 -28.293814 75.406395
v 35.644802 -28.283665 75.42771
v 35.732407 -28.42571 76.42831
v 35.680576 -28.35117 76.11191
v 35.718906 -28.395733 76.13088
v 35.713634 -28.390482 76.14309
v 35.67967 -28.35188 76.14125
v 35.704372 -28.381252 76.16454
v 35.67895 -28.35244 76.16446
v 35.697044 -28.373953 76.18152
v 35.678455 -28.352829 76.18051
v 35.691975 -28.368902 76.19326
v 35.67699 -28.353975 76.22797
v 35.621174 -28.287218 76.07748
v 35.640118 -28.309875 76.128555
v 35.644753 -28.31542 76.14105
v 35.652905 -28.325167 76.163025
v 35.65935 -28.332878 76.180405
v 35.66729 -28.333284 76.00592
v 35.65986 -28.325863 76.01745
v 35.642937 -28.308958 76.04371
v 37.013832 -30.714115 78.93815
v 37.010628 -30.706465 78.914024
v 37.008335 -30.700981 78.896736
v 37.005898 -30.695168 78.878395
v 37.004154 -30.690998 78.86525
v 37.002373 -30.686745 78.85184
v 36.999622 -30.680178 78.83113
v 36.99753 -30.675186 78.81539
v 37.030113 -30.74581 78.913155
v 37.04207 -30.76908 78.8948
v 37.04152 -30.766827 78.871445
v 37.034447 -30.751812 78.85664
v 37.029377 -30.741047 78.84603
v 37.048187 -30.78099 78.88541
v 37.016216 -30.7131 78.81849
v 37.010143 -30.700209 78.80578
v 37.08636 -30.862625 78.925804
v 37.083805 -30.850416 78.76886
v 37.0759 -30.84026 78.914734
v 37.066055 -30.819202 78.90432
v 37.05832 -30.802654 78.896126
v 37.18106 -31.044239 78.504425
v 37.149593 -30.984838 78.65328
v 37.237087 -31.168325 78.52327
v 37.21202 -31.120367 78.64725
v 37.211403 -31.096317 78.283875
v 37.241795 -31.15773 78.22826
v 37.220837 -31.11804 78.29888
v 37.2451 -31.167042 78.25422
v 37.228313 -31.135258 78.310776
v 37.248005 -31.175234 78.277054
v 37.23489 -31.150402 78.321236
v 37.25174 -31.185764 78.30641
v 37.243347 -31.16987 78.334694
v 37.25838 -31.204485 78.358604
v 37.29123 -31.264687 78.20204
v 37.356537 -31.411325 78.185234
v 37.408115 -31.54825 78.33852
v 36.97779 -30.669107 79.249916
v 37.002556 -30.702032 79.07395
v 36.953056 -30.60929 79.13608
v 37.008102 -30.707975 79.007164
v 37.012714 -30.712917 78.95162
v 37.006783 -30.706562 79.02304
v 37.00394 -30.703518 79.05725
v 37.481483 -31.699953 78.098366
v 37.474174 -31.7055 78.29353
v 37.540604 -31.863247 78.208305
v 37.787643 -32.44861 77.68453
v 37.77123 -32.413643 77.75176
v 37.767273 -32.397022 77.72639
v 37.76454 -32.385532 77.70884
v 37.754807 -32.361046 77.726395
v 37.746986 -32.36378 77.84956
v 37.750572 -32.362526 77.793076
v 37.751705 -32.36213 77.77524
v 37.753193 -32.36161 77.75177
v 37.76541 -32.40168 77.77523
v 37.76099 -32.392586 77.79307
v 37.788994 -32.47902 77.80664
v 37.78784 -32.453045 77.70235
v 37.788033 -32.457386 77.71978
v 37.827293 -32.56477 77.65381
v 37.865486 -32.636623 77.42467
v 37.878613 -32.723503 77.62501
v 37.8742 -32.724552 77.69379
v 37.884846 -32.754845 77.67231
v 37.887703 -32.7692 77.69397
v 37.872177 -32.725033 77.72529
v 37.88378 -32.77053 77.75681
v 37.891865 -32.790127 77.725555
v 37.870167 -32.72551 77.75662
v 37.878193 -32.756977 77.77843
v 37.86878 -32.72584 77.7783
v 37.865658 -32.72658 77.82691
v 37.65173 -32.098625 77.84871
v 37.644974 -32.09729 77.94168
v 37.644516 -32.081417 77.85938
v 37.639828 -32.082737 77.93658
v 37.640186 -32.07108 77.8658
v 37.630474 -32.056297 77.92731
v 37.630814 -32.048706 77.87967
v 37.6114 -32.002373 77.90841
v 37.636944 -32.05103 77.805275
v 37.633602 -32.044666 77.81876
v 37.629635 -32.037106 77.83479
v 37.626373 -32.030895 77.84795
v 37.621002 -32.0055 77.77985
v 37.619286 -32.004944 77.80283
v 37.618256 -32.00461 77.81664
v 37.61703 -32.004208 77.83305
v 37.602283 -32.01604 78.148964
v 37.653637 -32.134995 78.03069
v 37.63297 -32.07687 78.01205
v 37.629665 -32.06545 77.99616
v 37.625874 -32.052357 77.97795
v 37.623653 -32.044697 77.96729
v 37.647926 -32.128525 78.083916
v 37.690536 -32.226913 77.97519
v 37.6821 -32.215714 78.04356
v 37.681187 -32.218807 78.07632
v 37.67902 -32.226154 78.15411
v 37.722126 -32.338936 78.0938
v 37.91311 -32.846027 77.64235
v 37.942303 -32.921738 77.504616
v 37.968174 -32.98208 77.33373
v 38.03587 -33.198086 77.04488
v 37.995037 -33.047653 77.14077
v 38.109756 -33.491962 76.77105
v 38.139484 -33.661995 76.75268
v 38.051823 -33.288357 77.135315
v 38.077217 -33.38055 76.985634
v 38.16023 -33.8024 76.74408
v 38.14529 -33.752487 76.90688
v 38.180206 -33.916187 76.62676
v 38.216854 -35.46005 76.43242
v 38.20186 -35.610554 76.439545
v 38.195805 -35.573483 76.620384
v 38.181507 -35.725727 76.57357
v 38.160034 -35.844627 76.690895
v 38.138863 -35.9957 76.65869
v 38.11192 -36.122345 76.772446
v 38.112556 -36.098957 76.84555
v 38.084133 -36.20808 77.02513
v 38.113266 -36.076405 76.92201
v 38.113876 -36.057034 76.98769
v 38.103 -36.084183 77.13495
v 38.039734 -36.354446 77.35238
v 38.046974 -36.357132 77.167984
v 38.07346 -36.218445 77.23229
v 38.010788 -36.491684 77.28882
v 37.969673 -36.64004 77.36914
v 37.942158 -36.710754 77.566185
v 38.229286 -35.293728 76.433975
v 38.23807 -35.13568 76.418564
v 38.25788 -34.907063 76.17248
v 38.244347 -34.97391 76.38472
v 38.24615 -34.539673 76.31805
v 38.24874 -34.65515 76.318436
v 38.248 -34.807304 76.34659
v 38.239464 -34.582977 76.44045
v 38.23512 -34.459137 76.43414
v 38.24629 -34.43414 76.244835
v 38.243385 -34.294407 76.16869
v 38.231575 -34.31104 76.36579
v 38.22814 -34.178703 76.278404
v 38.214745 -34.16806 76.46386
v 38.19484 -34.101757 76.69467
v 37.908115 -36.804844 77.77614
v 37.863297 -36.953415 77.76976
v 37.904778 -36.807747 77.861244
v 37.865337 -36.92963 77.93076
v 37.904003 -36.808422 77.88107
v 37.901443 -36.81065 77.94635
v 37.830658 -37.063984 77.67473
v 37.82255 -37.06729 77.877594
v 37.78284 -37.189766 77.80515
v 37.816086 -37.064865 78.0988
v 37.743416 -37.30243 77.75592
v 37.740437 -37.297825 77.90518
v 37.7415 -37.29947 77.851875
v 37.301834 -38.265778 77.47965
v 37.385536 -38.11386 77.39767
v 37.616074 -37.63404 77.45509
v 37.559715 -37.7661 77.33323
v 37.554592 -37.781178 77.28078
v 37.570927 -37.74694 77.26934
v 37.551914 -37.789055 77.25337
v 37.576782 -37.73693 77.23596
v 37.549465 -37.796257 77.228325
v 37.548176 -37.800053 77.21512
v 37.582134 -37.727783 77.20545
v 37.544113 -37.81201 77.17352
v 37.584957 -37.722958 77.18936
v 37.47511 -37.9432 77.31625
v 37.49014 -37.926342 77.1387
v 37.618088 -37.626858 77.4952
v 37.618893 -37.62398 77.51127
v 37.62489 -37.602585 77.630745
v 37.623203 -37.608604 77.59712
v 37.621975 -37.612988 77.57265
v 37.621162 -37.61588 77.5565
v 37.620285 -37.61901 77.53903
v 37.606613 -37.652626 77.5004
v 37.602825 -37.660072 77.51854
v 37.600067 -37.66549 77.531746
v 37.59628 -37.672935 77.54989
v 37.59216 -37.68103 77.569626
v 37.588352 -37.68851 77.58786
v 37.58258 -37.699852 77.6155
v 37.736103 -37.31992 77.77502
v 37.729557 -37.33558 77.79211
v 37.70584 -37.3923 77.85403
v 37.678 -37.466106 77.7949
v 37.680325 -37.468487 77.6741
v 37.67983 -37.46798 77.69989
v 37.678616 -37.466736 77.763
v 37.67906 -37.467197 77.73967
v 37.634163 -37.570225 77.79094
v 37.632618 -37.575615 77.76426
v 37.63127 -37.580315 77.74098
v 37.62897 -37.588337 77.70129
v 37.627483 -37.593533 77.67555
v 37.626263 -37.597786 77.654495
v 37.2636 -38.325954 77.67677
v 37.21968 -38.397675 77.85166
v 37.144142 -38.528107 77.867004
v 37.06681 -38.658504 77.859726
v 37.011707 -38.74589 77.994736
v 36.94367 -38.855213 78.01796
v 36.907993 -38.91008 78.15253
v 36.911125 -38.904484 78.23987
v 36.912445 -38.902122 78.27674
v 36.85997 -38.984547 78.42656
v 36.681957 -39.261234 78.85437
v 36.816055 -39.054527 78.62945
v 36.772797 -39.124157 78.81377
v 36.34524 -39.767143 79.86044
v 36.282986 -39.85512 80.05008
v 36.53054 -39.485523 79.0807
v 36.39323 -39.697517 79.700226
v 36.50522 -39.528664 79.2847
v 36.441513 -39.626915 79.550026
v 36.489384 -39.55711 79.43357
v 36.637142 -39.3321 79.04009
v 33.614468 -41.034897 74.952126
v 33.60913 -41.031803 74.778435
v 33.532806 -41.043076 75.162605
v 29.054266 -40.92195 74.84097
v 28.77359 -40.86905 75.36398
v 28.888304 -40.89034 75.00058
v 28.824299 -40.877293 75.14552
v 29.00773 -40.91573 74.99072
v 29.325684 -40.953415 74.48686
v 29.277563 -40.94966 74.687996
v 29.203184 -40.944283 74.85199
v 28.52002 -40.808735 75.87271
v 28.620667 -40.836273 75.74053
v 28.837626 -40.89072 75.579765
v 28.90187 -40.903 75.462875
v 28.771519 -40.87842 75.72842
v 28.06946 -40.66465 77.11482
v 28.081898 -40.671925 77.13601
v 28.096292 -40.68034 77.16053
v 28.103416 -40.6845 77.17266
v 28.126116 -40.697773 77.21133
v 28.160124 -40.717655 77.26925
v 28.240536 -40.744995 77.0883
v 28.145195 -40.69021 76.86925
v 28.240446 -40.72721 76.67898
v 28.360111 -40.776104 76.59919
v 28.400793 -40.786324 76.44583
v 28.3425 -40.762646 76.40724
v 28.362165 -40.770634 76.42026
v 28.379591 -40.77618 76.39053
v 28.368797 -40.771015 76.36238
v 28.48055 -40.807667 76.27712
v 28.546013 -40.82279 76.07872
v 28.47169 -40.79529 75.99487
v 28.491314 -40.80255 76.01701
v 28.509596 -40.809315 76.037636
v 28.528353 -40.81324 75.93876
v 28.533016 -40.81576 75.975716
v 28.53736 -40.81811 76.01014
v 27.675167 -40.47534 78.12502
v 27.749031 -40.520477 77.99798
v 27.608942 -40.432407 78.24875
v 27.554928 -40.39665 78.38501
v 27.494467 -40.353798 78.52029
v 27.276587 -40.198277 79.06828
v 27.400587 -40.306534 78.99893
v 27.433048 -40.308693 78.64504
v 27.438305 -40.3254 78.82772
v 27.208876 -40.178352 79.629074
v 27.264185 -40.21665 79.44329
v 27.329943 -40.264793 79.27768
v 27.998497 -40.650356 77.56609
v 28.040163 -40.67808 77.63606
v 28.051353 -40.68162 77.60581
v 28.018427 -40.65971 77.550514
v 28.056662 -40.6833 77.59146
v 28.064392 -40.685745 77.57057
v 28.041647 -40.67061 77.53237
v 28.0705 -40.687675 77.554054
v 28.052526 -40.675716 77.52387
v 28.093517 -40.694958 77.49184
v 28.24046 -40.758995 77.417274
v 28.149275 -40.71396 77.305504
v 28.14194 -40.71146 77.33002
v 28.10451 -40.698704 77.45511
v 28.109657 -40.70046 77.437904
v 28.116882 -40.70292 77.41376
v 28.120575 -40.704178 77.40141
v 28.125656 -40.70591 77.38443
v 28.133247 -40.708496 77.35907
v 27.944849 -40.61342 77.442
v 27.968355 -40.626312 77.44988
v 27.992268 -40.639427 77.4579
v 28.008278 -40.64821 77.463264
v 28.023579 -40.6566 77.46839
v 28.042673 -40.667072 77.47479
v 28.052792 -40.667866 77.2989
v 28.060102 -40.67273 77.333534
v 28.066486 -40.676975 77.36378
v 28.07076 -40.679817 77.384026
v 28.073866 -40.681885 77.398735
v 28.076973 -40.683952 77.41346
v 28.079943 -40.68593 77.42753
v 28.084272 -40.68881 77.448044
v 27.994434 -40.63846 77.3522
v 28.013365 -40.649254 77.37888
v 28.02604 -40.65648 77.39674
v 28.038153 -40.663387 77.41381
v 28.045708 -40.667694 77.42446
v 28.053267 -40.672005 77.43511
v 28.066105 -40.679325 77.45321
v 27.883583 -40.608067 78.03201
v 27.948101 -40.63828 77.88237
v 28.003101 -40.66278 77.74028
v 35.373222 -40.63539 79.16787
v 35.353794 -40.645256 79.09281
v 35.347767 -40.64832 79.06953
v 35.33601 -40.65429 79.02411
v 35.33182 -40.656418 79.00793
v 35.326912 -40.65891 78.98896
v 35.32231 -40.661247 78.97118
v 35.23296 -40.706783 78.77713
v 35.22751 -40.703033 78.46999
v 35.149956 -40.745533 78.59076
v 35.196465 -40.71515 78.30937
v 35.270824 -40.672974 78.185745
v 35.211304 -40.70081 78.00005
v 34.857613 -40.846848 77.587654
v 34.944305 -40.81663 77.73096
v 35.06594 -40.76805 77.88823
v 35.119247 -40.74377 77.80164
v 35.107773 -40.748997 77.82028
v 35.09377 -40.755375 77.843025
v 35.061382 -40.76879 77.687126
v 35.063038 -40.768524 77.7601
v 35.06366 -40.76842 77.787674
v 35.064007 -40.768364 77.802986
v 35.064426 -40.7683 77.821335
v 34.835976 -40.847847 77.22726
v 34.75964 -40.876995 77.42414
v 34.720535 -40.88726 77.285835
v 34.67841 -40.886585 76.34037
v 34.716965 -40.875298 76.383224
v 34.735485 -40.869877 76.40381
v 34.750305 -40.86554 76.42028
v 34.638424 -40.894783 76.17344
v 34.490562 -40.927536 76.00643
v 34.30198 -40.972 76.16921
v 34.62798 -40.90229 76.501015
v 34.73942 -40.87677 76.990364
v 34.7435 -40.874516 76.83326
v 34.74255 -40.875042 76.86986
v 34.740726 -40.87605 76.94006
v 34.741463 -40.875645 76.91181
v 34.742035 -40.875328 76.88977
v 34.630436 -40.907425 76.82985
v 34.655823 -40.900284 76.86724
v 34.66964 -40.896397 76.88759
v 34.68493 -40.892097 76.91011
v 34.70453 -40.886585 76.93897
v 34.597843 -40.914112 76.6762
v 34.190937 -40.998104 76.31116
v 34.139328 -41.00286 76.15796
v 33.702957 -41.04164 75.622375
v 33.501835 -41.051765 75.454414
v 33.921276 -41.02284 75.76677
v 34.05772 -41.010918 75.98899
v 33.50762 -41.060078 75.74374
v 33.325623 -41.06588 75.59153
v 36.182465 -39.979984 80.10969
v 36.23245 -39.925476 80.201614
v 36.239857 -39.915165 80.179405
v 36.246117 -39.906445 80.16063
v 36.26954 -39.873844 80.0904
v 36.264553 -39.880783 80.105354
v 36.257717 -39.890297 80.12585
v 36.251522 -39.898922 80.144424
v 36.054157 -40.112247 79.87782
v 36.02733 -40.140194 79.89382
v 36.010403 -40.15782 79.90392
v 35.97549 -40.19419 79.92474
v 35.935314 -40.227512 79.788086
v 36.09337 -40.080906 80.138336
v 36.05585 -40.111927 79.91289
v 36.060028 -40.111134 79.9994
v 36.06454 -40.10704 80.01821
v 36.072487 -40.09984 80.051315
v 35.443302 -40.596054 79.35623
v 35.280216 -40.69389 79.309784
v 35.816692 -40.323654 79.53978
v 35.82907 -40.311626 79.50074
v 35.846542 -40.296143 79.51543
v 35.833492 -40.30733 79.48679
v 35.861397 -40.28245 79.5033
v 35.841854 -40.29921 79.46043
v 35.877365 -40.26773 79.49027
v 35.8462 -40.29499 79.446724
v 35.88674 -40.259087 79.48262
v 35.85084 -40.290478 79.432076
v 35.8952 -40.25129 79.47572
v 35.85612 -40.285347 79.41543
v 35.811344 -40.326813 79.49044
v 35.808685 -40.32839 79.46589
v 35.8073 -40.329205 79.45313
v 35.805824 -40.33008 79.43949
v 35.804142 -40.33107 79.42399
v 35.802628 -40.331966 79.41001
v 35.71432 -40.403645 79.40628
v 35.586334 -40.499645 79.39337
v 35.855278 -40.29873 79.73115
v 35.76449 -40.375515 79.69809
v 35.876614 -40.286648 79.88635
v 27.152681 -40.13665 79.76496
v 27.083403 -40.077938 79.84947
v 27.22316 -40.203835 79.78875
v 26.634619 -39.6918 81.09618
v 26.600075 -39.638577 80.96137
v 26.686436 -39.736385 80.94591
v 26.732819 -39.772762 80.77187
v 26.931057 -39.95269 80.17048
v 26.941423 -39.961105 80.14379
v 26.952662 -39.97023 80.11487
v 27.000153 -40.00879 79.992615
v 26.983671 -39.995407 80.03504
v 26.976189 -39.989334 80.054306
v 26.965286 -39.98048 80.08237
v 26.959787 -39.976017 80.09653
v 27.089592 -40.09932 79.99095
v 26.865646 -39.88993 80.32512
v 26.8648 -39.875954 80.17816
v 26.864992 -39.879128 80.21154
v 26.865072 -39.88045 80.22544
v 26.865223 -39.882942 80.25164
v 26.865358 -39.88519 80.27528
v 26.916199 -39.938435 80.205605
v 26.910011 -39.9325 80.22023
v 26.898352 -39.92131 80.2478
v 26.887829 -39.911213 80.272675
v 26.810802 -39.83784 80.48075
v 26.765257 -39.789818 80.54718
v 26.797955 -39.835163 80.62336
v 26.955326 -39.994984 80.33755
v 26.737972 -39.805115 81.09178
v 26.67891 -39.754505 81.25383
v 26.26728 -38.994076 79.77282
v 26.280453 -38.98956 79.58505
v 26.274082 -38.95059 79.38183
v 26.288023 -38.9479 79.17165
v 26.229052 -38.840473 79.1435
v 26.187122 -38.757206 79.099045
v 26.13751 -38.63235 78.86709
v 26.135618 -38.609715 78.73136
v 26.136082 -38.61526 78.764626
v 26.136583 -38.621254 78.80057
v 26.136946 -38.625603 78.82662
v 26.088577 -38.527946 78.8126
v 26.136099 -38.64946 79.01868
v 26.251938 -38.98963 79.93104
v 26.20657 -38.87124 79.68254
v 26.210693 -38.90127 79.829445
v 26.147898 -38.778156 79.80225
v 26.574331 -39.637432 81.25185
v 26.540775 -39.5805 81.08136
v 26.519545 -39.52817 80.86116
v 26.540916 -39.549606 80.81966
v 26.54882 -39.55753 80.804306
v 26.559277 -39.568016 80.78401
v 26.573969 -39.582752 80.75548
v 26.483511 -39.4624 80.7123
v 26.537071 -39.531136 80.709816
v 26.491398 -39.476795 80.74489
v 26.53234 -39.530334 80.75068
v 26.498997 -39.490665 80.776276
v 26.528973 -39.529766 80.77975
v 26.504404 -39.500534 80.798615
v 26.526428 -39.529335 80.80173
v 26.424355 -39.36888 80.62875
v 26.396168 -39.302536 80.47267
v 26.430595 -39.42474 80.9471
v 26.427217 -39.415638 80.91805
v 26.421844 -39.40117 80.871864
v 26.413094 -39.377594 80.79663
v 26.359266 -39.21259 80.25221
v 26.29783 -39.143505 80.44791
v 26.297546 -39.08743 80.07306
v 25.82016 -37.790516 77.48658
v 25.819818 -37.792896 77.54031
v 25.819454 -37.79544 77.59769
v 25.785416 -37.697067 77.41878
v 25.735374 -37.560402 77.36248
v 25.715288 -37.495586 77.19781
v 25.688795 -37.411922 77.02514
v 25.638563 -37.26683 77.041916
v 25.61845 -37.20198 76.94793
v 26.040012 -38.414494 78.716125
v 26.055042 -38.419712 78.50785
v 26.004738 -38.30138 78.392136
v 25.950506 -38.179844 78.3691
v 25.925354 -38.10635 78.214584
v 25.918674 -38.055103 77.85668
v 25.859879 -37.908905 77.768684
v 25.852213 -37.88739 77.73626
v 25.848192 -37.876106 77.71925
v 25.842743 -37.86081 77.6962
v 25.839666 -37.852173 77.68318
v 25.833824 -37.835773 77.65847
v 25.82967 -37.824112 77.6409
v 25.911472 -38.058372 78.05869
v 25.818708 -37.79881 77.66028
v 25.818405 -37.800182 77.68573
v 25.817963 -37.80218 77.72287
v 25.817755 -37.803123 77.74039
v 25.817062 -37.806248 77.79841
v 25.817356 -37.80492 77.77377
v 25.323164 -35.76544 75.065125
v 25.308796 -35.637253 74.96635
v 25.303059 -35.58251 74.73566
v 25.579477 -31.01315 74.955765
v 25.562147 -31.063627 75.103455
v 25.591213 -30.93697 75.13298
v 25.587929 -30.944584 75.16888
v 25.586578 -30.947712 75.18363
v 25.584524 -30.952477 75.206085
v 25.582626 -30.956877 75.22684
v 25.576174 -30.971832 75.29734
v 25.5627 -31.054432 75.143265
v 25.56293 -31.050653 75.15963
v 25.56338 -31.043179 75.19199
v 25.563595 -31.039585 75.20755
v 25.628656 -30.747992 75.38747
v 25.59099 -30.889782 75.42472
v 25.76385 -30.140589 76.15339
v 25.691212 -30.50892 75.448204
v 25.682817 -30.508379 75.62816
v 25.645258 -30.659082 75.54681
v 25.739202 -30.247038 76.004456
v 25.726574 -30.321056 75.83321
v 25.683125 -30.47337 75.81611
v 25.597477 -37.13947 77.01978
v 25.595642 -37.126305 76.86022
v 25.561485 -37.011158 76.7168
v 25.533213 -36.911976 76.56779
v 25.535244 -36.918037 76.542114
v 25.53725 -36.924023 76.51678
v 25.539352 -36.930298 76.490204
v 25.541311 -36.936142 76.46546
v 25.545494 -36.948624 76.41262
v 25.521431 -36.843952 75.828766
v 25.490068 -36.718754 75.68057
v 25.52186 -36.85967 76.26867
v 25.53004 -36.880947 76.07776
v 25.379925 -36.155235 75.35303
v 25.405142 -36.2979 75.34481
v 25.47629 -36.662945 75.816
v 25.467958 -36.62389 75.67272
v 25.474543 -36.65475 75.78595
v 25.47359 -36.650295 75.7696
v 25.472124 -36.643417 75.74436
v 25.470894 -36.63765 75.7232
v 25.470078 -36.63382 75.70916
v 25.43293 -36.449184 75.4693
v 25.450014 -36.53891 75.61752
v 25.344309 -35.93173 75.31872
v 25.330902 -35.82921 75.2577
v 25.365067 -36.0796 75.51309
v 25.36922 -36.109806 75.568954
v 25.362274 -36.072342 75.58973
v 25.371151 -36.12385 75.59493
v 25.361734 -36.070934 75.60459
v 25.372332 -36.13243 75.61081
v 25.360977 -36.068966 75.62537
v 25.360184 -36.066902 75.64714
v 25.374752 -36.15004 75.64337
v 25.340725 -35.914963 75.44822
v 25.343876 -35.929703 75.33436
v 25.34331 -35.92705 75.35485
v 25.342588 -35.923676 75.380905
v 25.335516 -35.869488 75.34718
v 25.33697 -35.882175 75.37538
v 25.336145 -35.87498 75.35939
v 25.852858 -29.864067 76.23061
v 25.76526 -30.091213 76.41707
v 25.804623 -29.99674 76.27618
v 25.756363 -30.135187 76.3108
v 25.837925 -29.920176 76.14915
v 25.83199 -29.93382 76.17178
v 25.825623 -29.94846 76.196075
v 25.822454 -29.955744 76.20815
v 25.818306 -29.96528 76.22398
v 25.81354 -29.976242 76.242165
v 25.762892 -30.139896 76.17354
v 25.761955 -30.139223 76.19321
v 25.760105 -30.137888 76.23209
v 25.75924 -30.137262 76.250336
v 25.758018 -30.136381 76.276
v 25.80978 -30.007015 76.12185
v 25.808712 -30.004887 76.15381
v 25.807983 -30.003435 76.17561
v 25.806303 -30.000088 76.2259
v 25.807201 -30.001877 76.19901
v 25.889305 -29.763983 76.24148
v 25.981304 -29.716461 74.90455
v 26.015255 -29.642616 74.72857
v 26.045938 -29.577885 74.53361
v 25.897581 -29.759869 76.12106
v 25.906475 -29.738066 76.11132
v 25.919779 -29.705456 76.096756
v 25.913042 -29.721972 76.10413
v 25.896517 -29.781939 76.00402
v 25.925499 -29.702446 76.02281
v 25.93122 -29.699436 75.948875
v 25.909607 -29.750816 75.983215
v 25.902807 -29.766985 75.994026
v 25.929653 -29.77169 75.5524
v 25.94555 -29.68279 75.83001
v 25.937544 -29.723145 75.718094
v 25.97778 -29.660154 75.46904
v 25.984211 -29.677841 75.22338
v 26.014038 -29.622309 75.049866
v 26.006569 -29.605762 75.34932
v 25.98298 -29.742847 74.36537
v 26.031704 -29.62106 74.36718
v 26.007343 -29.681953 74.36627
v 26.06083 -29.551308 74.35635
v 26.089954 -29.481556 74.34553
v 25.91936 -29.905504 74.4279
v 25.904896 -29.945904 74.40401
v 25.89653 -29.969275 74.39018
v 25.884453 -30.003012 74.37023
v 25.879112 -30.01793 74.361404
v 25.828823 -30.159693 74.37518
v 25.853968 -30.088812 74.36829
v 25.649923 -30.76041 74.689926
v 25.680178 -30.65787 74.539154
v 25.603447 -30.93859 74.76347
v 25.562077 -31.108791 74.80858
v 25.54918 -31.186205 74.6483
v 25.545006 -31.223886 74.482735
v 25.514482 -31.347155 74.631714
v 25.53817 -31.256474 74.47126
v 25.529076 -31.299828 74.45599
v 25.524946 -31.319523 74.449066
v 25.513147 -31.375769 74.42926
v 25.458103 -36.657894 74.416016
v 25.468855 -36.705612 74.447266
v 25.40171 -36.29015 74.66038
v 25.384146 -36.166656 74.45237
v 25.372276 -36.107727 74.47557
v 25.376768 -36.13003 74.46679
v 25.423044 -36.44747 74.57184
v 25.43788 -36.5597 74.48978
v 25.447992 -36.6088 74.452896
v 25.343538 -35.963326 74.38475
v 25.343067 -35.95848 74.424095
v 25.342833 -35.956062 74.44373
v 25.341568 -35.943043 74.54942
v 25.34183 -35.94573 74.5276
v 25.342182 -35.949364 74.498116
v 25.342485 -35.952477 74.47284
v 25.322466 -35.84929 74.4104
v 25.326591 -35.871616 74.40538
v 25.32439 -35.85831 74.43147
v 25.327242 -35.87169 74.46271
v 25.333002 -35.906307 74.397575
v 25.328665 -35.878365 74.478294
v 25.332607 -35.896854 74.52148
v 25.334745 -35.90688 74.54489
v 25.291924 -35.432896 74.487465
v 25.308054 -35.696346 74.496155
v 25.320467 -35.828068 74.4223
v 25.319035 -35.812878 74.43082
v 25.317444 -35.795994 74.440285
v 25.31526 -35.77282 74.45328
v 25.552282 -37.067314 74.49375
v 25.575365 -37.158787 74.4239
v 25.56918 -37.134277 74.44261
v 25.565252 -37.11871 74.4545
v 25.510569 -36.883564 74.47507
v 25.516031 -36.907623 74.477516
v 25.531425 -36.97544 74.484406
v 25.484583 -36.77426 74.47796
v 25.495087 -36.818443 74.47679
v 25.660728 -37.412926 74.500435
v 25.62126 -37.30256 74.400505
v 25.660906 -37.414093 74.47685
v 25.63892 -37.353546 74.388
v 25.661156 -37.415756 74.44328
v 25.661692 -37.419292 74.37188
v 25.68061 -37.468967 74.369965
v 29.056284 -40.912777 74.41144
v 28.904173 -40.881607 74.474304
v 28.960014 -40.89305 74.451225
v 28.980228 -40.897194 74.44287
v 29.002638 -40.901783 74.43361
v 29.380516 -40.95727 74.45097
v 29.394892 -40.958282 74.44156
v 29.423857 -40.960316 74.4226
v 29.4641 -40.963146 74.39626
v 33.724777 -41.021736 74.62253
v 33.81279 -41.010883 74.45212
v 33.838917 -41.00827 74.4601
v 33.870358 -41.005123 74.469696
v 33.895874 -41.00257 74.477486
v 33.514263 -41.030807 74.595955
v 35.273098 -40.634697 74.406815
v 35.33731 -40.60023 74.42986
v 35.349503 -40.59369 74.434235
v 35.363743 -40.586044 74.439354
v 35.37858 -40.578083 74.44467
v 35.23937 -40.64986 74.39644
v 35.25979 -40.64068 74.402725
v 38.269005 -33.51548 74.49369
v 38.273296 -33.554867 74.51147
v 38.273384 -33.495575 74.39837
v 38.269707 -33.470238 74.388374
v 38.271614 -33.491604 74.41418
v 38.265556 -33.452206 74.4036
v 38.26844 -33.48447 74.44258
v 38.260685 -33.43104 74.421486
v 38.276463 -33.520565 74.40499
v 38.275757 -33.528206 74.4287
v 38.27493 -33.53717 74.45654
v 38.27676 -33.644 74.63704
v 38.27304 -33.697422 74.79833
v 38.2848 -33.837643 74.86762
v 38.296455 -33.79436 74.62185
v 38.31475 -33.97838 74.63253
v 38.333572 -34.111076 74.52955
v 38.334858 -34.032516 74.427765
v 38.041126 -32.590218 74.39389
v 38.037334 -32.58703 74.41655
v 38.051258 -32.620663 74.39987
v 38.05258 -32.632843 74.42555
v 38.341347 -34.246456 74.52522
v 38.34175 -34.09028 74.3944
v 38.34037 -34.078693 74.40109
v 38.33759 -34.055416 74.414536
v 38.331722 -34.567112 74.77449
v 38.334324 -34.805492 74.73671
v 38.34884 -34.434513 74.50359
v 38.351772 -34.87676 74.45113
v 38.3466 -35.08621 74.41566
v 38.34707 -35.067184 74.41888
v 38.349186 -34.981483 74.433395
v 38.35091 -34.91171 74.44521
v 38.33603 -35.252304 74.422356
v 38.340427 -35.183235 74.41957
v 38.345078 -35.110153 74.416626
v 38.347054 -35.103844 74.38903
v 38.336613 -35.265854 74.39783
v 35.521233 -28.148123 74.95764
v 35.460728 -28.09039 74.789764
v 35.399494 -28.034863 74.63044
v 35.33535 -27.98193 74.49969
v 35.490273 -28.13076 75.25959
v 35.46102 -28.100958 75.10962
v 36.195614 -29.085783 76.82445
v 36.190845 -29.081684 76.86577
v 36.188427 -29.079605 76.88674
v 36.162582 -29.044254 76.94328
v 36.135887 -28.999714 76.89552
v 36.13193 -28.990202 76.8499
v 36.143623 -29.018322 76.98476
v 36.26205 -29.22497 77.22369
v 36.203598 -29.112978 77.005
v 36.1972 -29.098907 76.95514
v 36.25612 -29.208618 77.14429
v 36.251225 -29.195133 77.07881
v 36.224796 -29.177946 77.380424
v 35.983868 -28.779007 76.9221
v 36.068943 -28.903374 76.94593
v 35.72496 -28.422626 76.60462
v 35.670906 -28.356588 76.52895
v 35.85492 -28.592457 76.7425
v 35.814487 -28.531984 76.57609
v 35.89466 -28.65459 76.90136
v 36.50906 -29.741314 78.469696
v 36.54002 -29.811993 78.68592
v 36.601807 -29.92141 78.68481
v 36.541294 -29.815992 78.7077
v 36.601162 -29.921995 78.70663
v 36.545685 -29.82976 78.78269
v 36.598648 -29.92428 78.79191
v 36.546474 -29.83223 78.79615
v 36.54736 -29.83501 78.8113
v 36.548126 -29.837418 78.8244
v 36.548885 -29.839794 78.83735
v 36.551067 -29.846638 78.874626
v 36.63713 -30.009378 78.98406
v 36.601265 -29.930063 78.80497
v 36.604935 -29.93818 78.823296
v 36.611347 -29.952362 78.855316
v 36.61892 -29.969107 78.89313
v 36.622925 -29.977964 78.91313
v 36.632214 -29.998508 78.95952
v 36.68086 -30.110245 79.244995
v 36.18705 -29.131481 77.5711
v 36.237446 -29.226648 77.76324
v 36.419334 -29.584644 78.46358
v 36.37245 -29.491932 78.30256
v 36.240253 -29.237022 77.849915
v 36.242096 -29.243837 77.90684
v 36.24306 -29.247398 77.93659
v 36.26246 -29.283783 77.996956
v 36.269505 -29.296997 78.018875
v 36.27397 -29.30538 78.03278
v 36.27855 -29.313965 78.04703
v 36.321903 -29.395805 78.16737
v 36.330345 -29.403536 78.08121
v 36.85416 -30.463062 79.60098
v 36.912434 -30.56744 79.52197
v 36.974014 -30.68154 79.45053
v 36.712166 -30.18576 79.459076
v 36.741592 -30.258343 79.65917
v 36.806786 -30.380423 79.6721
v 35.582798 -28.240234 75.89482
v 35.58573 -28.236092 75.77147
v 35.58535 -28.236631 75.78755
v 35.584934 -28.23722 75.80511
v 35.584553 -28.237757 75.821075
v 35.584076 -28.238434 75.84119
v 35.583725 -28.238924 75.85581
v 35.53954 -28.187113 75.65389
v 35.53791 -28.186384 75.67765
v 35.536797 -28.185886 75.69385
v 35.535816 -28.185446 75.70817
v 35.53441 -28.184818 75.72867
v 35.533485 -28.184404 75.74214
v 35.53144 -28.183489 75.77194
v 35.56656 -28.22229 75.855965
v 35.560467 -28.21556 75.84139
v 35.550316 -28.204344 75.8171
v 35.538136 -28.190887 75.787964
v 35.545444 -28.198963 75.80545
v 35.47684 -28.130796 75.71113
v 35.478836 -28.129116 75.60902
v 35.517445 -28.165493 75.57799
v 35.47702 -28.12737 75.5853
v 35.50947 -28.157946 75.55922
v 35.475407 -28.125816 75.56419
v 35.502377 -28.15123 75.54252
v 35.474136 -28.124598 75.54762
v 35.496807 -28.145958 75.5294
v 35.467453 -28.11817 75.4603
v 35.48396 -28.127277 75.31511
v 35.528736 -28.16961 75.36905
v 35.478863 -28.124466 75.35994
v 35.50981 -28.153725 75.397224
v 35.475292 -28.122496 75.39134
v 35.49656 -28.142601 75.416954
v 35.47284 -28.121141 75.41292
v 35.42602 -28.08493 75.628815
v 35.435303 -28.092377 75.591064
v 35.44043 -28.096489 75.57021
v 35.444992 -28.100151 75.55165
v 35.66125 -28.345692 76.50884
v 35.619785 -28.300455 76.55327
v 35.619274 -28.299646 76.532425
v 35.65447 -28.33804 76.49472
v 35.61877 -28.298841 76.5117
v 35.618412 -28.298277 76.49715
v 35.64366 -28.325848 76.47222
v 35.617847 -28.297377 76.47396
v 35.63544 -28.316574 76.45511
v 35.617416 -28.296694 76.456314
v 35.629704 -28.310099 76.44315
v 35.616417 -28.295109 76.41549
v 35.56584 -28.237255 76.22841
v 35.51951 -28.18589 76.05309
v 37.05454 -30.821812 79.21351
v 37.063026 -30.822096 79.03132
v 37.022472 -30.73308 78.95451
v 37.030766 -30.75128 78.970215
v 37.03843 -30.768105 78.98473
v 37.04516 -30.782875 78.997475
v 37.05372 -30.801664 79.01369
v 37.074696 -30.842361 78.97856
v 37.07057 -30.8352 78.99721
v 37.078106 -30.848288 78.96313
v 37.08364 -30.857899 78.93811
v 37.1121 -30.924809 79.02027
v 37.122047 -30.939783 78.924446
v 37.11153 -30.917044 78.92484
v 37.11266 -30.914352 78.8016
v 37.120964 -30.93276 78.81102
v 37.13276 -30.958893 78.8244
v 37.14116 -30.977503 78.83393
v 37.158127 -31.015102 78.85318
v 37.20431 -31.111654 78.77669
v 37.233696 -31.173988 78.73582
v 37.265965 -31.244596 78.68984
v 37.297417 -31.306007 78.54251
v 37.337643 -31.386618 78.388535
v 37.35058 -31.419605 78.41722
v 37.357506 -31.43727 78.43258
v 37.36814 -31.46439 78.45616
v 37.377365 -31.48792 78.47662
v 37.381363 -31.498114 78.48549
v 37.398636 -31.542162 78.52379
v 37.4598 -31.690128 78.49192
v 36.913334 -30.588202 79.69951
v 36.971542 -30.69505 79.62428
v 37.019794 -30.785326 79.559166
v 37.046696 -30.826136 79.41651
v 37.5936 -32.022137 78.35356
v 37.533092 -31.876038 78.470146
v 37.908134 -32.866413 77.80496
v 37.809216 -32.587658 78.02446
v 37.818527 -32.59039 77.899185
v 37.77915 -32.48988 77.99956
v 37.784058 -32.484467 77.90339
v 37.822166 -32.579754 77.79731
v 37.825943 -32.568718 77.69163
v 37.826588 -32.566833 77.67358
v 37.767296 -32.492188 78.193535
v 37.799747 -32.5765 78.11374
v 37.839043 -32.694344 78.07537
v 37.892982 -32.858086 77.99825
v 37.648502 -32.160587 78.27381
v 37.635803 -32.15078 78.450165
v 37.693176 -32.284027 78.25952
v 37.729824 -32.40081 78.31362
v 37.948875 -32.995655 77.710846
v 37.984188 -33.089535 77.52062
v 38.005432 -33.128685 77.32591
v 38.02823 -33.19565 77.199776
v 38.0462 -33.28583 77.24182
v 38.048256 -33.286755 77.202866
v 38.067738 -33.38578 77.206245
v 38.070847 -33.384064 77.133865
v 38.07248 -33.383163 77.09594
v 38.117558 -33.587803 76.94349
v 38.098766 -33.54061 77.15321
v 38.128918 -33.700806 77.093575
v 38.138477 -33.78942 77.18261
v 38.140533 -33.835503 77.2691
v 38.15061 -33.87762 77.17188
v 38.150578 -33.838123 77.05079
v 38.169235 -33.926468 76.86147
v 38.182 -34.08846 76.92465
v 38.209797 -35.39603 76.648796
v 38.189613 -35.532753 76.81927
v 38.199608 -35.40275 76.84123
v 38.16999 -35.720562 76.80902
v 38.139034 -35.927803 76.877945
v 38.133125 -35.945965 76.95449
v 38.132137 -35.949 76.96729
v 38.12869 -35.9596 77.011955
v 38.12524 -35.9702 77.05664
v 38.09516 -36.083767 77.324875
v 38.119324 -35.97309 77.18678
v 38.065147 -36.227833 77.392715
v 38.039062 -36.325348 77.52748
v 37.996876 -36.509315 77.50901
v 37.931293 -36.71296 77.8854
v 37.961975 -36.61403 77.74481
v 38.229607 -35.05023 76.598145
v 38.222282 -35.218758 76.619026
v 38.23437 -34.87436 76.56228
v 38.23708 -34.70503 76.5103
v 38.235153 -34.574673 76.50037
v 38.232143 -34.56887 76.54222
v 38.23011 -34.564953 76.57048
v 38.225605 -34.556274 76.63309
v 38.22888 -34.52281 76.56455
v 38.230362 -34.507706 76.533615
v 38.23255 -34.485336 76.4878
v 38.216156 -34.330406 76.61522
v 38.196518 -34.25558 76.87927
v 37.922394 -36.729694 78.02371
v 37.926575 -36.72183 77.95872
v 37.982193 -36.52639 77.82554
v 37.959587 -36.601906 77.935875
v 37.944492 -36.643166 78.08249
v 37.87741 -36.871994 78.11461
v 37.833298 -36.996067 78.3035
v 36.905224 -38.91434 78.586975
v 37.786762 -37.137306 78.29269
v 37.730156 -37.31334 78.04605
v 37.73377 -37.307888 77.996574
v 37.774105 -37.197678 77.98615
v 37.738285 -37.301075 77.93468
v 37.73935 -37.29947 77.920105
v 37.749603 -37.249393 78.18416
v 37.74511 -37.25054 78.38048
v 37.70487 -37.390556 77.907555
v 37.704597 -37.39007 77.92242
v 37.703453 -37.38802 77.985535
v 37.347404 -38.174564 77.6252
v 37.425377 -38.02989 77.53077
v 37.448242 -37.979225 77.650696
v 37.400673 -38.071495 77.678215
v 37.550636 -37.772568 77.55447
v 37.562603 -37.747234 77.53629
v 37.571815 -37.72773 77.5223
v 37.577896 -37.714863 77.51307
v 37.584473 -37.700935 77.50308
v 37.594925 -37.67881 77.48721
v 37.493393 -37.894207 77.519966
v 37.550644 -37.766575 77.66973
v 37.580708 -37.702633 77.63681
v 37.578957 -37.705227 77.656715
v 37.576935 -37.708218 77.67966
v 37.55341 -37.759514 77.6855
v 37.575684 -37.71008 77.69391
v 37.558315 -37.746983 77.71348
v 37.573513 -37.71329 77.71856
v 37.561565 -37.73868 77.732025
v 37.57158 -37.716164 77.74056
v 37.56447 -37.73127 77.74857
v 37.568733 -37.72038 77.772896
v 37.592297 -37.65675 77.950325
v 37.69884 -37.408405 77.868614
v 37.68954 -37.4298 77.887985
v 37.684917 -37.440437 77.89762
v 37.678318 -37.45562 77.91137
v 37.671356 -37.471638 77.92588
v 37.657795 -37.502834 77.95413
v 37.66447 -37.4907 77.90153
v 37.6679 -37.48447 77.87451
v 37.671146 -37.478565 77.848915
v 37.673424 -37.474426 77.83097
v 37.293034 -38.267597 77.81576
v 37.248913 -38.341682 77.990166
v 37.169926 -38.47918 78.03302
v 37.07576 -38.638508 78.06181
v 36.978836 -38.796448 78.16477
v 36.961628 -38.82281 78.386116
v 36.73131 -39.191555 78.99549
v 36.860157 -38.9883 78.77085
v 36.819653 -39.055485 78.94861
v 36.290573 -39.85485 80.22432
v 36.28947 -39.85489 80.19902
v 36.287716 -39.854954 80.15874
v 36.28852 -39.854923 80.17719
v 36.28623 -39.855007 80.12455
v 36.28535 -39.855038 80.10441
v 36.24344 -39.91726 80.3382
v 36.36116 -39.760723 80.18094
v 36.32566 -39.81377 80.34665
v 36.39473 -39.708336 80.00916
v 36.43728 -39.644585 79.84518
v 36.59852 -39.394653 79.229576
v 36.564075 -39.451103 79.4043
v 36.48032 -39.57997 79.69429
v 36.524097 -39.513695 79.552414
v 36.693417 -39.254025 79.17913
v 33.21007 -41.059593 75.26212
v 33.101295 -41.077152 75.64711
v 33.306572 -41.07585 75.85456
v 33.398872 -41.04181 74.8657
v 32.961758 -41.073025 75.41853
v 32.336617 -41.04464 74.39296
v 32.352097 -41.044888 74.40358
v 32.14981 -41.04858 74.40705
v 32.250954 -41.046734 74.40532
v 32.32217 -41.045433 74.40409
v 32.13179 -41.04799 74.394775
v 31.949488 -41.04822 74.43778
v 29.147577 -40.939384 75.00344
v 29.273872 -40.95537 75.00513
v 28.926003 -40.90422 75.31772
v 28.9697 -40.91023 75.150154
v 29.094446 -40.932865 75.1345
v 29.000475 -40.922783 75.45448
v 29.495447 -40.965656 74.66975
v 29.368774 -40.96126 74.88728
v 29.388706 -40.96718 75.07381
v 28.653948 -40.85226 75.947
v 28.694698 -40.867725 76.11203
v 28.628035 -40.839813 75.78624
v 28.631739 -40.84159 75.80922
v 28.637306 -40.84427 75.843765
v 28.642643 -40.84683 75.87686
v 28.735746 -40.873043 75.859825
v 28.697239 -40.86074 75.81991
v 28.678648 -40.8548 75.80064
v 28.659246 -40.8486 75.780525
v 28.829016 -40.8964 75.86686
v 28.9751 -40.92083 75.59869
v 28.921827 -40.91363 75.77638
v 28.300161 -40.779575 77.28787
v 28.277279 -40.766304 77.21129
v 28.244894 -40.747524 77.10289
v 28.254772 -40.753254 77.135956
v 28.258535 -40.755432 77.148544
v 28.267061 -40.76038 77.177086
v 28.270771 -40.76253 77.1895
v 28.368258 -40.797142 77.057434
v 28.365902 -40.797962 77.09501
v 28.365005 -40.798275 77.109314
v 28.362972 -40.798985 77.14174
v 28.362087 -40.79929 77.15585
v 28.360535 -40.79983 77.1806
v 28.309948 -40.766052 76.9016
v 28.401653 -40.796787 76.76193
v 28.48649 -40.82236 76.625404
v 28.565655 -40.84175 76.47012
v 28.65962 -40.8628 76.29326
v 28.280075 -40.77912 77.575356
v 28.367517 -40.810654 77.45886
v 27.285427 -40.25598 79.72984
v 27.713173 -40.510887 78.272766
v 27.8125 -40.572727 78.195564
v 27.669863 -40.48583 78.40042
v 27.609274 -40.447376 78.54324
v 27.54278 -40.40386 78.703415
v 27.405561 -40.321995 79.14392
v 27.456127 -40.36038 79.07014
v 27.498352 -40.387756 78.98637
v 27.545042 -40.41668 78.86844
v 27.543253 -40.406544 78.73795
v 27.543512 -40.408005 78.7568
v 27.543726 -40.409225 78.7725
v 27.543911 -40.41027 78.78593
v 27.544243 -40.412155 78.81019
v 27.544537 -40.413815 78.83157
v 27.324286 -40.282234 79.59383
v 27.384243 -40.325123 79.44296
v 27.453524 -40.373665 79.299576
v 27.958992 -40.659836 78.20596
v 28.09956 -40.701286 77.5664
v 28.101164 -40.70297 77.58619
v 28.102266 -40.70412 77.59978
v 28.104588 -40.706554 77.628426
v 28.111887 -40.7142 77.71848
v 28.211315 -40.75492 77.68001
v 28.02582 -40.686626 78.05479
v 28.085855 -40.70819 77.89115
v 35.231388 -40.71528 79.09903
v 35.144604 -40.76454 79.1991
v 35.164314 -40.74572 78.91232
v 35.085213 -40.780956 78.733696
v 34.98369 -40.822872 78.55467
v 35.072872 -40.776375 78.37489
v 35.103767 -40.755497 78.14213
v 34.96623 -40.813133 78.03598
v 34.94606 -40.82622 78.19985
v 32.89435 -41.081142 75.59889
v 32.90235 -41.089344 75.834724
v 34.81001 -40.866287 77.73392
v 34.788868 -40.872757 77.69685
v 34.775658 -40.8768 77.6737
v 34.733685 -40.889645 77.60011
v 34.889908 -40.839577 77.88806
v 34.641586 -40.91975 77.63601
v 34.70404 -40.902027 77.718956
v 34.62173 -40.917503 77.32876
v 34.66389 -40.901836 77.16725
v 34.625248 -40.920685 77.501526
v 33.107388 -41.089256 75.97508
v 34.503044 -40.93021 76.3093
v 34.31406 -40.975643 76.42512
v 34.19183 -41.001396 76.43642
v 34.124382 -41.01256 76.39299
v 34.47363 -40.942455 76.55511
v 34.563053 -40.92708 76.99128
v 34.469433 -40.94765 76.78388
v 34.502853 -40.946846 77.186035
v 34.077087 -41.01701 76.29016
v 34.020058 -41.02141 76.159164
v 33.702072 -41.049053 75.895485
v 33.87713 -41.03651 76.07344
v 33.506058 -41.070343 76.04906
v 33.697517 -41.0569 76.12251
v 33.29037 -41.08727 76.1254
v 35.14294 -40.769688 79.34236
v 35.082577 -40.79752 79.25176
v 35.901176 -40.269478 80.017426
v 36.18384 -39.990826 80.44113
v 36.15517 -40.018246 80.2823
v 35.98144 -40.19561 80.118385
v 36.020737 -40.153374 80.05889
v 36.046364 -40.125824 80.02009
v 36.042248 -40.14055 80.29182
v 35.372807 -40.64585 79.5094
v 35.23327 -40.726746 79.48918
v 35.516293 -40.554188 79.547935
v 35.66802 -40.446182 79.59107
v 35.694 -40.435135 79.76793
v 35.78056 -40.368507 79.839775
v 35.805977 -40.353477 79.99696
v 27.173151 -40.169415 79.92758
v 27.168821 -40.162483 79.89319
v 27.187618 -40.17937 79.88742
v 27.166494 -40.15876 79.874695
v 27.195395 -40.184723 79.86583
v 27.164492 -40.155556 79.85879
v 27.202085 -40.18933 79.84725
v 27.162916 -40.15303 79.84627
v 27.159838 -40.148106 79.821815
v 27.21764 -40.200035 79.80408
v 27.158186 -40.145462 79.80869
v 27.13137 -40.13437 79.95927
v 27.305191 -40.283417 79.916466
v 27.277288 -40.256348 79.873024
v 27.266598 -40.245975 79.85638
v 27.245882 -40.22588 79.82413
v 27.290005 -40.262337 79.77307
v 27.29531 -40.2697 79.82315
v 27.298046 -40.2735 79.849
v 26.851017 -39.905376 80.76147
v 26.793516 -39.853764 80.93078
v 27.007519 -40.039215 80.19411
v 27.00611 -40.033394 80.15555
v 27.005215 -40.0297 80.1311
v 27.004526 -40.02685 80.112236
v 27.003635 -40.02317 80.08786
v 27.003159 -40.021206 80.07483
v 27.00222 -40.017326 80.04916
v 27.061426 -40.084305 80.10148
v 27.048939 -40.068916 80.07929
v 27.066917 -40.08723 80.07993
v 27.042292 -40.060722 80.06748
v 27.029116 -40.044483 80.044075
v 27.134596 -40.15136 80.10589
v 27.119606 -40.137623 80.10499
v 27.153873 -40.160385 80.01674
v 27.080555 -40.101837 80.10263
v 26.909586 -39.956 80.54487
v 27.001284 -40.050777 80.449715
v 27.025604 -40.069187 80.33042
v 26.789742 -39.870884 81.2511
v 26.849632 -39.92283 81.08599
v 26.724993 -39.819447 81.42744
v 26.612923 -39.70031 81.42698
v 26.136007 -38.726166 79.61144
v 26.201708 -38.83321 79.48681
v 26.20284 -38.805885 79.26474
v 26.219858 -38.828342 79.18603
v 26.217062 -38.82465 79.19896
v 26.213888 -38.820465 79.21364
v 26.196735 -38.786976 79.20037
v 26.19498 -38.781548 79.18189
v 26.193436 -38.77676 79.165596
v 26.128979 -38.653675 79.17453
v 26.088915 -38.54631 78.94303
v 26.073719 -38.511936 78.91838
v 26.066738 -38.496143 78.90706
v 26.04456 -38.445972 78.871086
v 26.012846 -38.372326 78.82068
v 26.025112 -38.391365 78.77347
v 26.023935 -38.39808 78.8383
v 26.042286 -38.430233 78.79361
v 26.042692 -38.43305 78.807465
v 26.041483 -38.42467 78.76622
v 26.030378 -38.39954 78.753204
v 26.039495 -38.43421 78.86304
v 26.034544 -38.422718 78.85517
v 26.088318 -38.56079 79.07057
v 26.088636 -38.553062 79.0025
v 26.22437 -38.958607 80.064964
v 26.184252 -38.86895 79.95043
v 26.086 -38.644363 79.729546
v 26.123032 -38.7508 79.95161
v 26.091084 -38.666176 79.80658
v 26.094133 -38.67927 79.85282
v 26.117218 -38.736412 79.93174
v 26.111795 -38.722992 79.9132
v 26.108582 -38.715034 79.902214
v 26.105167 -38.706585 79.89054
v 26.516157 -39.585144 81.408455
v 26.54272 -39.632854 81.527794
v 26.593407 -39.700245 81.59023
v 26.57012 -39.68919 81.707535
v 26.531313 -39.63372 81.63515
v 26.469597 -39.508667 81.25211
v 26.439108 -39.486652 81.41907
v 26.45758 -39.474674 81.06497
v 26.397095 -39.391357 81.05248
v 26.416561 -39.410755 80.99125
v 26.33478 -39.23885 80.65847
v 26.367056 -39.3331 80.95091
v 26.373795 -39.34617 80.9737
v 26.335766 -39.30151 81.095245
v 26.381157 -39.360447 80.9986
v 26.379581 -39.345203 80.908936
v 26.390076 -39.355347 80.87377
v 26.33701 -39.27007 80.83291
v 26.307539 -39.190933 80.64083
v 26.292727 -39.16488 80.63124
v 26.278034 -39.139034 80.621735
v 26.268341 -39.121983 80.615456
v 26.249557 -39.088943 80.603294
v 26.27617 -39.151356 80.69356
v 26.273136 -39.144238 80.683266
v 26.28355 -39.162373 80.68914
v 26.296814 -39.182175 80.6812
v 26.310188 -39.202137 80.673195
v 26.267113 -39.13011 80.662834
v 26.261137 -39.1161 80.64257
v 26.209564 -38.98931 80.449234
v 26.240343 -39.011627 80.24752
v 25.75208 -37.61691 77.544815
v 25.76946 -37.67811 77.73512
v 25.617657 -37.211586 77.20021
v 25.573322 -37.067665 77.128555
v 25.694004 -37.443127 77.31323
v 25.697752 -37.4628 77.46748
v 25.667849 -37.360676 77.18816
v 25.999151 -38.354942 78.91692
v 25.984861 -38.31413 78.84668
v 26.00329 -38.360195 78.88784
v 26.008442 -38.366734 78.85164
v 25.994764 -38.32998 78.80175
v 25.979889 -38.29993 78.822235
v 25.986347 -38.310265 78.79294
v 25.976648 -38.29067 78.8063
v 25.970572 -38.273315 78.77643
v 25.978113 -38.26209 78.558685
v 25.916319 -38.115555 78.49185
v 25.891397 -38.042324 78.351944
v 25.864069 -37.958515 78.17703
v 25.858692 -37.908844 77.80018
v 25.857502 -37.908783 77.83178
v 25.852879 -37.908543 77.954506
v 25.8548 -37.90864 77.90354
v 25.855785 -37.90869 77.87734
v 25.856718 -37.90874 77.85258
v 25.841051 -37.874763 77.90296
v 25.83497 -37.857395 77.87646
v 25.829224 -37.84098 77.85141
v 25.824396 -37.827194 77.830376
v 25.78494 -37.73686 77.93494
v 25.81603 -37.831226 78.08567
v 25.305855 -35.61408 75.19362
v 25.291445 -35.45376 74.95525
v 25.279568 -35.290947 74.65533
v 25.28333 -35.287342 74.43129
v 25.282656 -35.28799 74.47154
v 25.2821 -35.28852 74.50456
v 25.281343 -35.289246 74.54966
v 25.28173 -35.288876 74.52651
v 25.2702 -35.166992 74.3994
v 25.272259 -35.185852 74.404396
v 25.272886 -35.202522 74.472755
v 25.27525 -35.21327 74.41166
v 25.276766 -35.227165 74.415344
v 25.279085 -35.24842 74.420975
v 25.274086 -35.218407 74.505554
v 25.274883 -35.22897 74.52736
v 25.275726 -35.240105 74.550354
v 25.28086 -35.264706 74.42529
v 25.340496 -32.321426 74.49482
v 25.342161 -32.313793 74.47058
v 25.33185 -32.403328 74.36111
v 25.343729 -32.30661 74.44777
v 25.340494 -32.34257 74.36506
v 25.345861 -32.296837 74.416725
v 25.34914 -32.281815 74.36901
v 25.322664 -32.447155 74.54224
v 25.47838 -31.524263 74.60143
v 25.507757 -31.402187 74.42267
v 25.504326 -31.419014 74.41847
v 25.496044 -31.459608 74.408356
v 25.493284 -31.47314 74.404976
v 25.482267 -31.527142 74.39151
v 25.478941 -31.543447 74.38744
v 25.537458 -31.185017 75.029625
v 25.517467 -31.30519 74.84395
v 25.485897 -31.464275 74.780846
v 25.447762 -31.67267 74.6586
v 25.45487 -31.651472 74.518166
v 25.47583 -31.55937 74.38506
v 25.46232 -31.628504 74.37473
v 25.4457 -31.713562 74.362015
v 25.357927 -32.21432 74.443535
v 25.356932 -32.216408 74.47707
v 25.3562 -32.21794 74.501724
v 25.355736 -32.218914 74.517365
v 25.353544 -32.223507 74.5912
v 25.379585 -32.0782 74.46785
v 25.368755 -32.146263 74.45569
v 25.425571 -31.800009 74.58217
v 25.428875 -31.803482 74.38555
v 25.418682 -31.857962 74.39981
v 25.41205 -31.893404 74.40909
v 25.397049 -31.960402 74.584816
v 25.549305 -31.082897 75.31304
v 25.539728 -31.143515 75.20822
v 25.509802 -31.279194 75.213295
v 25.550444 -31.050339 75.47042
v 25.549593 -31.07469 75.352715
v 25.607508 -30.804846 75.53483
v 25.573229 -30.92959 75.60532
v 25.538942 -31.062384 75.66279
v 25.74314 -30.13945 76.55501
v 25.7542 -30.115332 76.48604
v 25.728836 -30.203707 76.4224
v 25.758204 -30.1066 76.46107
v 25.733673 -30.191668 76.402794
v 25.76164 -30.099108 76.439644
v 25.743141 -30.1681 76.36441
v 25.724379 -30.24313 76.27806
v 25.72426 -30.266613 76.15114
v 25.724283 -30.262032 76.175896
v 25.724302 -30.258404 76.1955
v 25.724356 -30.247864 76.25247
v 25.73548 -30.251915 76.041
v 25.733929 -30.253946 76.05623
v 25.731731 -30.256826 76.0778
v 25.728542 -30.261003 76.1091
v 25.709497 -30.325933 76.098495
v 25.718233 -30.302729 76.07084
v 25.724506 -30.28607 76.05098
v 25.728828 -30.27459 76.0373
v 25.601488 -30.797295 75.710205
v 25.640823 -30.634893 75.77447
v 25.689087 -30.41374 76.018555
v 25.64272 -30.58928 75.97452
v 25.545485 -36.96502 76.9379
v 25.518307 -36.86394 76.7182
v 25.503021 -36.805824 76.579544
v 25.503304 -36.806156 76.56483
v 25.504292 -36.807312 76.51351
v 25.504805 -36.807915 76.486786
v 25.505283 -36.80847 76.46189
v 25.505846 -36.80913 76.432655
v 25.481886 -36.72312 76.52002
v 25.492819 -36.73761 75.98471
v 25.493917 -36.745926 76.06873
v 25.494455 -36.74998 76.10972
v 25.492289 -36.74917 76.25212
v 25.492975 -36.750446 76.2271
v 25.495018 -36.754242 76.152756
v 25.49473 -36.752068 76.13078
v 25.491186 -36.74712 76.292244
v 25.46499 -36.621696 75.96241
v 25.396235 -36.258804 75.538
v 25.445175 -36.52675 75.86496
v 25.452936 -36.55691 75.73112
v 25.456005 -36.570847 75.74227
v 25.461163 -36.594265 75.76102
v 25.466146 -36.616894 75.77914
v 25.46972 -36.633118 75.79212
v 25.425585 -36.422474 75.696846
v 25.31558 -35.722065 75.44191
v 25.293955 -35.533005 75.42435
v 25.390669 -36.245754 75.75335
v 25.362566 -36.09031 75.76805
v 25.3617 -36.08181 75.724144
v 25.361374 -36.078606 75.707596
v 25.360964 -36.074566 75.68673
v 25.3526 -36.02534 75.69643
v 25.355328 -36.043125 75.716034
v 25.357185 -36.055233 75.72938
v 25.358658 -36.064835 75.73997
v 25.341831 -35.957237 75.7556
v 25.347431 -35.980774 75.616516
v 25.348673 -35.991478 75.63571
v 25.350328 -36.005753 75.66131
v 25.35134 -36.01448 75.67695
v 25.326437 -35.831577 75.640114
v 25.850742 -29.852692 76.36549
v 25.799456 -29.978722 76.511375
v 25.760569 -30.067017 76.70666
v 25.903048 -29.711992 76.37487
v 25.93722 -29.644423 76.222404
v 26.046783 -29.556824 74.87066
v 26.082277 -29.483799 74.69222
v 26.120138 -29.40515 74.50581
v 25.957632 -29.624826 76.00096
v 25.942486 -29.657087 76.03929
v 25.923992 -29.696482 76.08609
v 25.930828 -29.68192 76.068794
v 25.962137 -29.600313 76.09484
v 25.956745 -29.609858 76.122444
v 25.954285 -29.614216 76.13505
v 25.949678 -29.622368 76.15862
v 25.963488 -29.617523 75.95747
v 25.973747 -29.604727 75.88128
v 25.978653 -29.639273 75.59464
v 25.981188 -29.609991 75.73822
v 26.018845 -29.558613 75.476234
v 26.079554 -29.46946 75.00348
v 26.052145 -29.51551 75.19748
v 26.051579 -29.497185 75.358
v 25.622152 -30.879623 74.604195
v 25.65291 -30.769775 74.475174
v 25.619005 -30.905209 74.4825
v 25.588497 -31.019432 74.60648
v 25.570078 -31.109404 74.5104
v 25.565542 -31.12607 74.54032
v 25.55963 -31.147804 74.57935
v 25.552145 -31.194977 74.45752
v 25.558094 -31.170887 74.43651
v 25.5714 -31.111715 74.436905
v 25.571644 -31.112139 74.42342
v 25.572311 -31.113306 74.38629
v 25.577503 -31.090252 74.39345
v 25.580538 -31.07677 74.39763
v 25.587503 -31.045843 74.40722
v 25.592802 -31.011312 74.51347
v 25.596481 -31.004374 74.43398
v 25.591469 -31.02823 74.41269
v 25.597107 -31.003193 74.420456
v 25.403782 -36.29891 74.39754
v 25.3973 -36.25525 74.41564
v 25.393965 -36.23278 74.42496
v 25.388721 -36.19747 74.43959
v 30.776142 -40.986603 74.396515
v 30.858673 -40.998333 74.57526
v 30.699495 -40.989803 74.532364
v 30.677723 -40.983112 74.40268
v 30.726933 -40.98486 74.3996
v 30.76274 -40.986126 74.397354
v 30.926647 -40.99279 74.38508
v 31.016033 -41.00493 74.55469
v 30.851395 -40.989697 74.39079
v 30.565958 -40.980934 74.41821
v 30.596539 -40.98153 74.41396
v 30.621841 -40.982025 74.410446
v 30.676638 -40.982624 74.39145
v 29.559626 -40.966003 74.40599
v 29.630026 -40.968113 74.41316
v 29.655151 -40.968864 74.41572
v 33.625134 -41.01922 74.39366
v 33.718964 -41.015053 74.42289
v 33.761345 -41.01317 74.43609
v 33.777214 -41.012463 74.44103
v 33.63191 -41.018745 74.38916
v 33.457954 -41.026104 74.42329
v 33.541542 -41.022663 74.40848
v 33.26569 -41.03224 74.50024
v 33.361824 -41.029175 74.46176
v 33.388744 -41.028313 74.45099
v 33.043003 -41.04935 74.8167
v 32.913273 -41.035675 74.43337
v 33.07435 -41.034107 74.463936
v 33.08948 -41.03396 74.466805
v 33.17159 -41.033157 74.48238
v 33.19018 -41.032978 74.48591
v 32.65525 -41.052162 74.69871
v 32.39991 -41.043526 74.39327
v 32.835884 -41.036007 74.408394
v 32.88107 -41.035812 74.42297
v 38.289852 -33.623478 74.39495
v 38.29712 -33.69479 74.41699
v 38.293823 -33.66245 74.407
v 38.32281 -33.892075 74.376465
v 38.309967 -33.793434 74.39673
v 38.299595 -33.71379 74.413086
v 38.352924 -34.65539 74.474396
v 38.35215 -34.61362 74.47992
v 38.351162 -34.560055 74.487
v 38.350883 -34.544952 74.489
v 38.34996 -34.495132 74.49558
v 38.34966 -34.478848 74.497734
v 38.351917 -34.848644 74.45409
v 38.35235 -34.766075 74.46277
v 38.35272 -34.69532 74.4702
v 38.349022 -35.067974 74.38846
v 35.30139 -27.958946 74.472786
v 35.27179 -27.937967 74.528076
v 35.262268 -27.931776 74.49954
v 35.28398 -27.947163 74.45899
v 35.253635 -27.92616 74.47368
v 35.268192 -27.936478 74.44649
v 35.248955 -27.923115 74.45965
v 35.23607 -27.914736 74.421036
v 35.296577 -27.958672 74.623505
v 35.2142 -27.903511 74.56934
v 35.221714 -27.907368 74.51838
v 35.22554 -27.909332 74.49243
v 35.229008 -27.911112 74.46891
v 35.41134 -28.055696 74.95412
v 35.33219 -27.99137 74.7976
v 35.388283 -28.046486 75.24819
v 35.37461 -28.030313 75.08682
v 35.339054 -28.012455 75.40448
v 36.09556 -28.95385 77.09118
v 36.151966 -29.035645 77.038155
v 36.15863 -29.049477 77.08079
v 36.173634 -29.08063 77.17681
v 36.185253 -29.093172 77.11019
v 36.19541 -29.10414 77.05195
v 36.13399 -29.035978 77.40295
v 36.118416 -29.01792 77.494995
v 36.113472 -29.012182 77.52424
v 36.108746 -29.006704 77.552155
v 36.102844 -28.999859 77.58704
v 35.92912 -28.71234 77.07636
v 36.017956 -28.839779 77.09777
v 35.770363 -28.48415 76.73046
v 35.699745 -28.398329 76.72063
v 35.656734 -28.344534 76.63782
v 35.805553 -28.537056 76.882935
v 35.84177 -28.593079 77.046814
v 35.875843 -28.646318 77.190414
v 36.457756 -29.66439 78.63722
v 36.484257 -29.723648 78.80577
v 36.59299 -29.94904 79.202225
v 36.545418 -29.850965 79.042244
v 36.54734 -29.849491 78.98516
v 36.548172 -29.848856 78.96055
v 36.54974 -29.847654 78.91403
v 36.499817 -29.761774 78.939125
v 36.496166 -29.752832 78.90785
v 36.4905 -29.738947 78.85928
v 36.48902 -29.735323 78.84661
v 36.485794 -29.727413 78.81894
v 36.621376 -30.01893 79.42341
v 36.554615 -29.891735 79.32373
v 36.6233 -30.026224 79.4681
v 36.623913 -30.028559 79.48241
v 36.624718 -30.031605 79.50106
v 36.643993 -30.072239 79.56884
v 36.669025 -30.11878 79.58393
v 36.625786 -30.03566 79.52591
v 36.626453 -30.038187 79.5414
v 36.627197 -30.041012 79.55871
v 36.61069 -30.004284 79.47223
v 36.607273 -29.999596 79.48785
v 36.602814 -29.99348 79.508224
v 36.600006 -29.989635 79.52104
v 36.607586 -30.006002 79.55501
v 36.617233 -30.023224 79.55682
v 36.596874 -29.985338 79.53537
v 36.59317 -29.980263 79.552284
v 36.145176 -29.076397 77.74294
v 36.07149 -28.960844 77.736496
v 36.174126 -29.134518 77.92213
v 36.189335 -29.162422 77.97045
v 36.196392 -29.175365 77.992874
v 36.216084 -29.211489 78.055435
v 36.381115 -29.530935 78.61809
v 36.411175 -29.595366 78.78303
v 36.342297 -29.45344 78.469444
v 36.297546 -29.367502 78.332115
v 36.232086 -29.243422 78.1303
v 36.229553 -29.238363 78.11845
v 36.206562 -29.203121 78.15295
v 36.224556 -29.228394 78.09507
v 36.199333 -29.190649 78.145256
v 36.221268 -29.221832 78.07969
v 36.220455 -29.227081 78.16773
v 36.236958 -29.25314 78.15308
v 36.24587 -29.27092 78.19477
v 36.85384 -30.479761 79.76412
v 36.794117 -30.37113 79.80678
v 36.670925 -30.123766 79.59982
v 36.67414 -30.132206 79.626724
v 36.67764 -30.14138 79.655975
v 36.686253 -30.16398 79.72801
v 36.732765 -30.260677 79.839905
v 36.626457 -30.042498 79.58684
v 36.62532 -30.044779 79.63006
v 36.644215 -30.085167 79.69467
v 36.624546 -30.046339 79.65959
v 36.624043 -30.047346 79.67867
v 36.655148 -30.105663 79.70334
v 35.55573 -28.234512 76.539345
v 35.59459 -28.277658 76.638855
v 35.46619 -28.129993 75.86931
v 35.473927 -28.130577 75.754395
v 35.471516 -28.130396 75.79022
v 35.46973 -28.13026 75.81672
v 35.468544 -28.13017 75.834335
v 35.449657 -28.114033 75.832985
v 35.441326 -28.105991 75.81468
v 35.430065 -28.09512 75.78994
v 35.41186 -28.077547 75.74995
v 35.3567 -28.02919 75.55303
v 35.357937 -28.032871 75.685616
v 35.468773 -28.143442 76.19568
v 35.539516 -28.218262 76.505035
v 35.499462 -28.179121 76.5425
v 35.496574 -28.175985 76.50715
v 35.527046 -28.205761 76.478645
v 35.494694 -28.17394 76.48411
v 35.51892 -28.197615 76.46145
v 35.492947 -28.172045 76.46272
v 35.511375 -28.190054 76.44548
v 35.487392 -28.166014 76.39473
v 35.407448 -28.085604 76.04738
v 36.907173 -30.595718 79.86944
v 36.84564 -30.482594 79.925385
v 36.97351 -30.709929 79.718
v 36.97548 -30.724806 79.811714
v 37.072834 -30.900827 79.60346
v 37.10639 -30.960215 79.497665
v 37.084114 -30.87189 79.082855
v 37.114132 -30.934103 79.07
v 37.090538 -30.88705 79.09854
v 37.09571 -30.89927 79.11119
v 37.114872 -30.93749 79.08812
v 37.099937 -30.909248 79.12152
v 37.115955 -30.94245 79.11466
v 37.106125 -30.92386 79.13664
v 37.118046 -30.952003 79.16577
v 37.112904 -30.959152 79.34902
v 37.167477 -31.050983 79.05392
v 37.219692 -31.159044 78.94075
v 37.232746 -31.18475 78.89431
v 37.24092 -31.200851 78.86521
v 37.251675 -31.222025 78.82696
v 37.295883 -31.324015 78.82657
v 37.33205 -31.400288 78.72331
v 37.351524 -31.433666 78.57306
v 37.350254 -31.429365 78.55619
v 37.346684 -31.41726 78.50871
v 37.34395 -31.407991 78.47236
v 37.34175 -31.400537 78.44313
v 37.389687 -31.534353 78.68961
v 37.442997 -31.66359 78.66597
v 37.408745 -31.586727 78.753586
v 37.41346 -31.599684 78.76941
v 37.427803 -31.639101 78.81756
v 37.500282 -31.80976 78.66258
v 37.02198 -30.794378 79.59883
v 37.02706 -30.815407 79.69097
v 37.027905 -30.81889 79.70623
v 37.56163 -31.978928 78.71861
v 37.59934 -32.063812 78.557625
v 37.9215 -32.97025 78.04885
v 37.932327 -32.981224 77.917725
v 37.769066 -32.529003 78.360695
v 37.803997 -32.61989 78.26158
v 37.87486 -32.832726 78.16244
v 37.867176 -32.814808 78.198586
v 37.84583 -32.76501 78.29905
v 37.860992 -32.80038 78.22769
v 37.90552 -32.93401 78.14021
v 37.901398 -32.928783 78.17844
v 37.899296 -32.926125 78.19789
v 37.897266 -32.923553 78.216705
v 37.893093 -32.918262 78.25538
v 37.889378 -32.913555 78.28982
v 37.650303 -32.212837 78.60696
v 37.685772 -32.292736 78.44575
v 37.7413 -32.46919 78.50949
v 37.969944 -33.118977 77.87132
v 37.979084 -33.13286 77.77702
v 37.986107 -33.143528 77.70456
v 38.010853 -33.226536 77.61091
v 38.0218 -33.231598 77.45027
v 38.030804 -33.23341 77.31427
v 38.02809 -33.232864 77.35524
v 38.02569 -33.23238 77.39153
v 38.023804 -33.232002 77.41999
v 38.049194 -33.33393 77.35799
v 38.078526 -33.49124 77.365105
v 38.1172 -33.7024 77.32426
v 38.119617 -33.702072 77.27664
v 38.120857 -33.701904 77.25225
v 38.1223 -33.701706 77.22387
v 38.1244 -33.70142 77.1825
v 38.132267 -33.764027 77.223946
v 38.128006 -33.7466 77.252304
v 38.124348 -33.731632 77.27668
v 38.13263 -33.79042 77.28778
v 38.128265 -33.765533 77.298096
v 38.138374 -33.871937 77.395905
v 38.15353 -33.94416 77.26449
v 38.16544 -33.987865 77.08928
v 38.17997 -34.171707 77.10334
v 38.16609 -34.074112 77.24943
v 38.209553 -35.29524 76.779
v 38.199757 -35.316616 76.947075
v 38.185513 -35.475983 77.01401
v 38.172012 -35.631836 76.983086
v 38.16496 -35.61987 77.17567
v 38.145435 -35.813457 77.09789
v 38.12207 -35.919052 77.32265
v 38.10217 -36.0099 77.479774
v 38.088352 -36.06202 77.61622
v 38.072765 -36.161858 77.5312
v 38.045105 -36.273598 77.66742
v 38.008633 -36.429104 77.717636
v 37.990143 -36.49714 77.7931
v 37.994324 -36.481762 77.77604
v 37.998623 -36.465927 77.75848
v 37.995617 -36.45937 77.90593
v 38.000225 -36.448658 77.83928
v 38.002125 -36.444237 77.81178
v 38.00408 -36.439686 77.78348
v 38.221085 -34.956253 76.771835
v 38.212643 -35.144703 76.84261
v 38.197063 -35.21993 77.1012
v 38.189693 -35.363323 77.107414
v 38.221035 -34.75505 76.77466
v 38.21571 -34.601456 76.82324
v 38.209164 -34.459957 76.84737
v 38.192505 -34.38118 77.09784
v 37.916904 -36.732613 78.17663
v 37.97469 -36.523636 78.08501
v 37.946068 -36.624275 78.191444
v 37.88291 -36.834927 78.319885
v 37.846466 -36.940582 78.497734
v 37.787167 -37.12292 78.494255
v 36.94299 -38.855953 78.73479
v 36.98907 -38.77904 78.567566
v 37.728413 -37.29743 78.34815
v 37.71068 -37.347225 78.31382
v 37.743088 -37.255047 78.400085
v 37.72708 -37.29072 78.55537
v 37.736095 -37.27063 78.467926
v 37.741142 -37.259388 78.418976
v 37.716667 -37.32182 78.49773
v 37.70625 -37.352917 78.44009
v 37.707848 -37.350864 78.39453
v 37.70854 -37.34997 78.37471
v 37.726006 -37.32324 78.05642
v 37.716896 -37.344986 78.07919
v 37.680714 -37.431328 78.16961
v 37.69324 -37.401432 78.1383
v 37.698925 -37.387863 78.12409
v 37.7056 -37.371933 78.107414
v 37.71187 -37.356976 78.09175
v 37.69888 -37.396732 78.02257
v 37.696354 -37.40154 78.04299
v 37.69321 -37.40753 78.06846
v 37.691475 -37.410835 78.08251
v 37.689857 -37.413914 78.09559
v 37.687004 -37.41935 78.11869
v 37.674335 -37.451233 78.10963
v 37.671997 -37.45853 78.08764
v 37.6698 -37.465378 78.067
v 37.66804 -37.47087 78.05045
v 37.66485 -37.48083 78.02044
v 37.420986 -38.026943 77.78779
v 37.359783 -38.144653 77.798645
v 37.499104 -37.87113 77.73986
v 37.524994 -37.81228 77.84749
v 37.51598 -37.83277 77.81001
v 37.54187 -37.776817 77.8187
v 37.51095 -37.844208 77.7891
v 37.549755 -37.760254 77.80526
v 37.438477 -37.98654 77.927765
v 37.49679 -37.873013 77.80826
v 37.49581 -37.87381 77.83731
v 37.492516 -37.87649 77.93475
v 37.557903 -37.741035 77.83372
v 37.553406 -37.74962 77.85898
v 37.538074 -37.77886 77.94506
v 37.551098 -37.754017 77.871925
v 37.50202 -37.850388 78.06266
v 37.545486 -37.753426 78.10533
v 37.607006 -37.611385 78.13655
v 37.31713 -38.21908 77.95192
v 37.28265 -38.27746 78.11442
v 37.288284 -38.26792 78.08787
v 37.293526 -38.25905 78.06317
v 37.30152 -38.245506 78.02548
v 37.209377 -38.40725 78.17352
v 37.120083 -38.560696 78.25167
v 37.03696 -38.700237 78.25693
v 37.047245 -38.68233 78.41685
v 37.055668 -38.66876 78.56779
v 36.782677 -39.117466 79.12498
v 36.902725 -38.92387 78.904015
v 36.86698 -38.984825 79.07452
v 36.26327 -39.896755 80.52784
v 36.372772 -39.755688 80.49095
v 36.414776 -39.693295 80.31142
v 36.45094 -39.636898 80.13853
v 36.484234 -39.58458 79.97554
v 36.520306 -39.528835 79.82838
v 36.660828 -39.30936 79.377754
v 36.60545 -39.396755 79.54245
v 36.561275 -39.465694 79.68756
v 36.75007 -39.172787 79.29732
v 36.6836 -39.281322 79.54788
v 36.709324 -39.2407 79.48741
v 36.730213 -39.207706 79.4383
v 36.73838 -39.193344 79.38032
v 36.734867 -39.19952 79.40524
v 36.50518 -39.56418 80.262215
v 36.46692 -39.624702 80.44263
v 32.814415 -41.065697 75.148186
v 32.78869 -41.077106 75.44077
v 32.71749 -41.08536 75.65723
v 32.346657 -41.05745 74.73453
v 32.4874 -41.06529 75.022385
v 32.18029 -41.05364 74.57088
v 32.04975 -41.051197 74.48298
v 31.970448 -41.048843 74.44723
v 31.999619 -41.04971 74.46038
v 31.982603 -41.051765 74.52832
v 31.91131 -41.050014 74.553406
v 31.842606 -41.043934 74.42549
v 31.863903 -41.04479 74.42794
v 31.896046 -41.046078 74.43164
v 31.919668 -41.047024 74.43436
v 31.855917 -41.043667 74.40381
v 31.798899 -41.041798 74.4226
v 31.731627 -41.038513 74.41814
v 31.71729 -41.03781 74.41719
v 31.700066 -41.03686 74.415474
v 31.64066 -41.033592 74.40957
v 31.577282 -41.0301 74.40327
v 31.564028 -41.029373 74.40195
v 31.422794 -41.023438 74.45806
v 31.452198 -41.024673 74.44638
v 31.474558 -41.02561 74.43749
v 31.493412 -41.026405 74.43001
v 31.510109 -41.027107 74.42337
v 31.55184 -41.028862 74.40679
v 30.957197 -40.99427 74.3829
v 31.170849 -41.0134 74.56553
v 31.21902 -41.022175 74.72882
v 31.20091 -41.021362 74.73065
v 31.180534 -41.020447 74.73272
v 31.085169 -41.016163 74.74238
v 30.860899 -40.999382 74.59693
v 30.863005 -41.000378 74.617455
v 30.960037 -41.008083 74.69073
v 30.960598 -41.010105 74.73845
v 30.960882 -41.01113 74.76265
v 30.961828 -41.014538 74.843
v 30.961462 -41.013218 74.81184
v 30.961124 -41.012 74.783134
v 30.86513 -41.001377 74.63815
v 30.895498 -41.006714 74.728065
v 30.873383 -41.005272 74.71854
v 30.875546 -41.00629 74.73961
v 30.868752 -41.00702 74.76391
v 30.862999 -41.007633 74.78447
v 30.90225 -41.012177 74.85008
v 30.85494 -41.0085 74.81329
v 30.888655 -41.011635 74.8517
v 30.846983 -41.00935 74.84175
v 30.842672 -41.00981 74.85716
v 30.720184 -40.994114 74.61163
v 30.725456 -40.995213 74.63182
v 30.73077 -40.99632 74.65219
v 30.751415 -41.000618 74.731285
v 30.900581 -41.017162 74.974815
v 30.13029 -40.97533 74.46204
v 30.232876 -40.97719 74.47368
v 30.138418 -40.984657 74.75286
v 30.33546 -40.97905 74.485306
v 29.93091 -40.97303 74.44145
v 29.96703 -40.973446 74.44518
v 30.0306 -40.974182 74.45175
v 30.11504 -40.975155 74.46047
v 29.79769 -40.978775 74.7775
v 29.79303 -40.970947 74.42859
v 29.894022 -40.972473 74.43801
v 30.561962 -40.99156 74.67541
v 30.396837 -40.979553 74.46744
v 30.42051 -40.979744 74.46055
v 30.45071 -40.979992 74.45176
v 30.470123 -40.980152 74.446106
v 30.382133 -40.990093 74.76669
v 29.266186 -40.9577 75.20853
v 29.268887 -40.956882 75.13704
v 29.269974 -40.95655 75.10828
v 29.271667 -40.95604 75.063484
v 29.180386 -40.94445 75.060165
v 29.206882 -40.94854 75.10599
v 29.223898 -40.951168 75.13541
v 29.091768 -40.93524 75.331955
v 29.002235 -40.916897 75.19861
v 29.009975 -40.91848 75.21014
v 29.030735 -40.922737 75.24106
v 29.05087 -40.92686 75.27105
v 29.064365 -40.929626 75.291145
v 29.094215 -40.93307 75.151566
v 29.093407 -40.93379 75.21108
v 29.09299 -40.934155 75.24176
v 29.092588 -40.934513 75.27152
v 29.110819 -40.943577 75.56207
v 29.577362 -40.978363 75.03022
v 29.792427 -40.98865 75.07112
v 29.45863 -40.977585 75.23229
v 29.592537 -40.98877 75.27405
v 29.397848 -40.977158 75.38313
v 28.914816 -40.916046 75.95306
v 28.810333 -40.898605 76.22203
v 28.802149 -40.89237 76.016624
v 28.753263 -40.87814 75.90119
v 28.768948 -40.882706 75.938225
v 28.779339 -40.88573 75.96276
v 28.786476 -40.887806 75.979614
v 28.820608 -40.895138 75.91373
v 28.814686 -40.89425 75.94674
v 28.810762 -40.89366 75.96861
v 29.081749 -40.94259 75.75674
v 29.046766 -40.939945 75.950836
v 28.430462 -40.829773 77.31743
v 28.464643 -40.836147 77.161476
v 28.441816 -40.828186 77.16567
v 28.385992 -40.808712 77.17593
v 28.418983 -40.813194 77.012924
v 28.469711 -40.829243 76.968414
v 28.465977 -40.83433 77.11067
v 28.466352 -40.83382 77.09636
v 28.467339 -40.832474 77.05877
v 28.465126 -40.83549 77.14312
v 28.54874 -40.849014 76.80683
v 28.798685 -40.900852 76.38447
v 28.64685 -40.872746 76.67468
v 28.72376 -40.88678 76.50804
v 28.324215 -40.800232 77.7336
v 28.43739 -40.838696 77.653275
v 28.50932 -40.85965 77.4921
v 27.378166 -40.337315 79.744865
v 27.39859 -40.366444 80.029106
v 27.434856 -40.390507 79.896996
v 27.911299 -40.640396 78.33697
v 27.807796 -40.580627 78.409065
v 27.734486 -40.540024 78.564804
v 27.667524 -40.50023 78.70364
v 27.619343 -40.47204 78.82603
v 27.606565 -40.46066 78.805565
v 27.592318 -40.44797 78.782745
v 27.584051 -40.44061 78.76951
v 27.574673 -40.43226 78.75449
v 27.563416 -40.422234 78.73646
v 27.525045 -40.42055 79.14829
v 27.485851 -40.38633 79.10384
v 27.498833 -40.397663 79.11857
v 27.50935 -40.401268 79.053085
v 27.5117 -40.404152 79.06733
v 27.516119 -40.409584 79.09415
v 27.630846 -40.49131 79.0017
v 27.558615 -40.428486 78.88952
v 27.571348 -40.43956 78.909294
v 27.58076 -40.447746 78.92391
v 27.59473 -40.459896 78.94561
v 27.605803 -40.46953 78.96281
v 27.62137 -40.475437 78.856995
v 27.62287 -40.477947 78.87988
v 27.625095 -40.481674 78.913864
v 27.626858 -40.484627 78.940796
v 27.439892 -40.38136 79.60132
v 27.507805 -40.427673 79.46465
v 27.58108 -40.47521 79.33185
v 28.030571 -40.705524 78.377525
v 28.098824 -40.731068 78.23825
v 28.14333 -40.72821 77.75293
v 28.21411 -40.75645 77.69479
v 28.221664 -40.76059 77.73478
v 28.179161 -40.74418 77.79218
v 28.230272 -40.765305 77.78034
v 28.198984 -40.75301 77.813896
v 28.235035 -40.76791 77.80555
v 28.246435 -40.774155 77.86588
v 28.192478 -40.762604 78.086174
v 35.08781 -40.787025 79.03771
v 35.028168 -40.819065 79.15808
v 35.014763 -40.81641 78.86607
v 34.95968 -40.838028 78.71522
v 34.85326 -40.87603 78.49104
v 34.859924 -40.87733 78.62563
v 34.902153 -40.850838 78.36906
v 34.82185 -40.86978 78.05861
v 34.806305 -40.88221 78.2249
v 34.743454 -40.901196 78.13606
v 32.9147 -41.10235 76.16489
v 32.677837 -41.09691 75.96917
v 34.60737 -40.93254 77.750885
v 34.707825 -40.90131 77.74807
v 34.714104 -40.900116 77.79637
v 34.72417 -40.898205 77.87378
v 34.53559 -40.949707 77.61094
v 34.45765 -40.964745 77.41409
v 33.127296 -41.09932 76.22779
v 34.33339 -40.976124 76.63949
v 34.207714 -41.000233 76.56053
v 34.124928 -41.01447 76.49601
v 34.039753 -41.026108 76.43495
v 34.32155 -40.997646 77.36306
v 34.327785 -40.99431 77.309265
v 34.329536 -40.993374 77.29417
v 34.332165 -40.991966 77.271484
v 34.333927 -40.991024 77.25627
v 34.33752 -40.9891 77.22528
v 34.27039 -41.00745 77.301796
v 34.300587 -40.999195 77.26738
v 34.312748 -40.995872 77.25352
v 34.317383 -40.9828 76.805046
v 34.374596 -40.97385 76.99564
v 34.24468 -41.005165 77.08571
v 33.95073 -41.034283 76.28953
v 33.266376 -41.09821 76.343864
v 33.791912 -41.052937 76.29744
v 33.610767 -41.070965 76.30087
v 33.426792 -41.08617 76.30591
v 35.006573 -40.83266 79.306915
v 35.09724 -40.79668 79.49304
v 35.18777 -40.755665 79.5944
v 35.162235 -40.767235 79.56581
v 35.138382 -40.77804 79.5391
v 35.11875 -40.786934 79.51713
v 35.124897 -40.788155 79.60763
v 35.117805 -40.79034 79.578255
v 35.114746 -40.791283 79.56557
v 35.10639 -40.793858 79.53097
v 35.86064 -40.311203 80.147354
v 36.151993 -40.029316 80.60329
v 36.09633 -40.08852 80.44961
v 35.92773 -40.254585 80.29809
v 35.988674 -40.20027 80.457596
v 36.044212 -40.146633 80.61636
v 35.442284 -40.608315 79.66377
v 35.305275 -40.692844 79.68171
v 35.288544 -40.70072 79.63698
v 35.28073 -40.7044 79.61609
v 35.274284 -40.707436 79.598854
v 35.26927 -40.709797 79.58545
v 35.259815 -40.71425 79.56016
v 35.225174 -40.73567 79.62219
v 35.241837 -40.72676 79.634575
v 35.26203 -40.715965 79.649574
v 35.56921 -40.5263 79.75748
v 35.67857 -40.454144 79.936035
v 35.7302 -40.42264 80.13714
v 36.222775 -39.94913 80.7839
v 27.493214 -40.44239 80.04032
v 27.231375 -40.23326 80.107475
v 27.334131 -40.319115 80.13632
v 27.437422 -40.40398 80.172424
v 26.967047 -40.02886 80.75436
v 26.907957 -39.975605 80.92356
v 27.226538 -40.23032 80.12283
v 27.221775 -40.227425 80.137955
v 27.203342 -40.216217 80.19647
v 27.198933 -40.21354 80.21047
v 27.194593 -40.2109 80.22425
v 27.188072 -40.206936 80.24496
v 27.175308 -40.199177 80.28548
v 27.08141 -40.11507 80.23953
v 27.032013 -40.087185 80.59462
v 27.092026 -40.136154 80.42579
v 26.838984 -39.93491 81.42632
v 26.90391 -39.987183 81.24863
v 26.964508 -40.04035 81.08186
v 26.77387 -39.88169 81.53932
v 26.768726 -39.875137 81.52754
v 26.781157 -39.887646 81.52668
v 26.75698 -39.86018 81.500656
v 26.795183 -39.89911 81.502335
v 26.801222 -39.904045 81.49186
v 26.746294 -39.846573 81.4762
v 26.81038 -39.911533 81.47596
v 26.738934 -39.8372 81.45935
v 26.819742 -39.919186 81.45972
v 26.734276 -39.83127 81.448685
v 26.82642 -39.92464 81.44813
v 26.714153 -39.82647 81.57846
v 26.717064 -39.824585 81.5379
v 26.719713 -39.82287 81.501
v 26.721537 -39.821686 81.47558
v 26.722692 -39.82094 81.459496
v 26.65964 -39.765366 81.54204
v 26.668297 -39.77253 81.526855
v 26.683523 -39.78513 81.50015
v 26.70692 -39.804493 81.45913
v 26.697378 -39.796593 81.47586
v 26.592745 -39.730297 81.83288
v 26.65261 -39.777622 81.68987
v 26.653973 -39.775246 81.66123
v 26.65474 -39.77391 81.64509
v 26.657232 -39.769566 81.592674
v 26.655973 -39.77176 81.61916
v 26.827631 -39.94044 81.57832
v 26.830385 -39.9391 81.54145
v 26.83157 -39.938522 81.52558
v 26.833368 -39.937645 81.5015
v 26.835207 -39.93675 81.4769
v 26.836517 -39.93611 81.45935
v 26.888508 -39.99618 81.53983
v 26.883162 -39.989567 81.52758
v 26.872446 -39.976307 81.50302
v 26.867832 -39.9706 81.49245
v 26.860834 -39.961945 81.47641
v 26.853683 -39.953094 81.460014
v 26.06414 -38.57582 79.57307
v 26.114021 -38.650433 79.389694
v 26.035643 -38.534794 79.69723
v 26.048845 -38.49372 79.199234
v 26.008453 -38.377373 78.93783
v 26.043844 -38.44927 78.9097
v 26.043093 -38.452724 78.95017
v 26.02054 -38.406517 78.965
v 26.012794 -38.38784 78.947586
v 26.041927 -38.458096 79.01307
v 26.06283 -38.504368 79.03898
v 25.986307 -38.34536 79.07333
v 26.153034 -38.829987 80.1133
v 26.062662 -38.603878 79.78763
v 26.053926 -38.588726 79.80937
v 26.042751 -38.56934 79.83719
v 26.115007 -38.737267 79.9734
v 26.106674 -38.72321 79.99603
v 26.088982 -38.693367 80.04408
v 26.053915 -38.597843 79.87284
v 26.088064 -38.67045 79.88005
v 26.058777 -38.610252 79.88837
v 26.06431 -38.62438 79.906044
v 26.080782 -38.659863 79.91273
v 26.074802 -38.65117 79.93955
v 26.078516 -38.662224 79.966934
v 26.081556 -38.67127 79.98934
v 26.531677 -39.669422 81.95006
v 26.499187 -39.606968 81.76088
v 26.467958 -39.542797 81.5691
v 26.377752 -39.410072 81.51416
v 26.377525 -39.390873 81.34645
v 26.391806 -39.395756 81.18182
v 26.395372 -39.392788 81.09458
v 26.393793 -39.394104 81.13321
v 26.39282 -39.394913 81.15702
v 26.329893 -39.296204 81.13392
v 26.326273 -39.29293 81.15777
v 26.323702 -39.290607 81.174706
v 26.311638 -39.279705 81.254166
v 26.282286 -39.174706 80.78791
v 26.235666 -39.084164 80.72152
v 26.210049 -39.028076 80.66084
v 26.285934 -39.201862 80.957184
v 26.255358 -39.171207 81.135635
v 26.181948 -38.961517 80.5898
v 26.143799 -38.868214 80.481346
v 26.147635 -38.849174 80.32153
v 25.70688 -37.504566 77.68601
v 25.73782 -37.604565 77.84735
v 25.736721 -37.60493 77.88093
v 25.734123 -37.6058 77.9603
v 25.732876 -37.60622 77.99844
v 25.696005 -37.49316 77.88082
v 25.531279 -36.930378 77.18681
v 25.578056 -37.093018 77.29655
v 25.617441 -37.212906 77.231834
v 25.617237 -37.21417 77.26211
v 25.617062 -37.21524 77.287834
v 25.616873 -37.216404 77.315704
v 25.616615 -37.217983 77.35364
v 25.616467 -37.218895 77.37546
v 25.655909 -37.335365 77.34901
v 25.658747 -37.34138 77.310776
v 25.662756 -37.349884 77.25675
v 25.665022 -37.354683 77.22624
v 25.644403 -37.31414 77.54793
v 25.650156 -37.324753 77.44847
v 25.651796 -37.32778 77.4201
v 25.653563 -37.331036 77.38957
v 25.64678 -37.318523 77.50685
v 25.6481 -37.32096 77.48401
v 25.649155 -37.322906 77.46578
v 25.621851 -37.237255 77.40871
v 25.633127 -37.275696 77.47832
v 25.629911 -37.264732 77.45846
v 25.62645 -37.252934 77.437096
v 25.637157 -37.289436 77.5032
v 25.943588 -38.234325 78.94388
v 25.91188 -38.14594 78.82082
v 25.913721 -38.12888 78.6556
v 25.850674 -37.963505 78.523315
v 25.844252 -37.927948 78.33513
v 25.845327 -37.9339 78.36662
v 25.849035 -37.954437 78.475334
v 25.848381 -37.95081 78.45612
v 25.847462 -37.945724 78.42922
v 25.846855 -37.942364 78.41142
v 25.846088 -37.938114 78.38893
v 25.807648 -37.842113 78.385254
v 25.813772 -37.859394 78.40491
v 25.819948 -37.876816 78.42472
v 25.824322 -37.889156 78.43876
v 25.832222 -37.91145 78.46411
v 25.837498 -37.92633 78.48103
v 25.809563 -37.830967 78.23761
v 25.770107 -37.71779 78.12327
v 25.276646 -35.34086 75.24708
v 25.271519 -35.238277 74.95136
v 25.259657 -35.11134 74.77385
v 25.255198 -35.074146 74.559555
v 25.252666 -35.040134 74.37051
v 25.261433 -35.10356 74.38495
v 25.2535 -35.051342 74.43279
v 25.253933 -35.05714 74.46503
v 25.266695 -35.141636 74.39362
v 25.25411 -35.059532 74.478325
v 25.254387 -35.063248 74.498985
v 25.254679 -35.06716 74.52074
v 25.245949 -35.0079 74.69272
v 25.23783 -34.957726 74.449844
v 25.244068 -34.999542 74.48925
v 25.246899 -35.018517 74.50713
v 25.24988 -35.038498 74.52596
v 25.34329 -32.26825 74.77035
v 25.331984 -32.360283 74.65213
v 25.31921 -32.45232 74.6712
v 25.319628 -32.451694 74.6556
v 25.321371 -32.44909 74.59054
v 25.322004 -32.448143 74.56689
v 25.320517 -32.49742 74.38809
v 25.316242 -32.532906 74.39826
v 25.314661 -32.546032 74.40203
v 25.309183 -32.59151 74.41507
v 25.30857 -32.567722 74.56174
v 25.308472 -32.56385 74.585594
v 25.308197 -32.553204 74.65123
v 25.291653 -32.72678 74.6112
v 25.45618 -31.610064 74.80326
v 25.469795 -31.530502 74.86956
v 25.494757 -31.37596 75.07112
v 25.481514 -31.462719 74.93412
v 25.425806 -31.773151 74.78889
v 25.371466 -32.097248 74.70789
v 25.409594 -31.90739 74.413536
v 25.400146 -31.961159 74.43063
v 25.395817 -31.985804 74.43847
v 25.392893 -32.00245 74.44376
v 25.398676 -31.929909 74.753044
v 25.354479 -32.17493 74.90002
v 25.376713 -32.04072 74.87944
v 25.518612 -31.207426 75.3804
v 25.527203 -31.181425 75.31035
v 25.529171 -31.17547 75.29431
v 25.531096 -31.169641 75.27861
v 25.490522 -31.3443 75.34835
v 25.480173 -31.41546 75.23925
v 25.508476 -31.208364 75.60748
v 25.512001 -31.151701 75.80083
v 25.552265 -30.973822 75.828026
v 25.712097 -30.216385 76.70418
v 25.720774 -30.166033 76.88452
v 25.705835 -30.189753 77.071266
v 25.74395 -30.07825 77.009766
v 25.700085 -30.276493 76.55896
v 25.689966 -30.336224 76.40698
v 25.717163 -30.288382 76.164375
v 25.71223 -30.30351 76.17357
v 25.70454 -30.327105 76.18791
v 25.699116 -30.343744 76.19803
v 25.695646 -30.354383 76.2045
v 25.688341 -30.376793 76.218124
v 25.705877 -30.334637 76.118965
v 25.702686 -30.342308 76.13701
v 25.700232 -30.34821 76.150894
v 25.696249 -30.35778 76.17341
v 25.693703 -30.363901 76.187805
v 25.68849 -30.384172 76.17826
v 25.688564 -30.387888 76.158195
v 25.688671 -30.393156 76.12974
v 25.68874 -30.396534 76.11149
v 25.544418 -30.96395 76.030975
v 25.592312 -30.78268 75.97155
v 25.615633 -30.668829 76.08222
v 25.647945 -30.48939 76.3863
v 25.63852 -30.563786 76.18361
v 25.501505 -36.8158 77.02393
v 25.491434 -36.76939 76.846695
v 25.481256 -36.725063 76.660194
v 25.453817 -36.60808 76.53981
v 25.470942 -36.671047 76.39033
v 25.466248 -36.641357 76.220795
v 25.46695 -36.645798 76.24615
v 25.468594 -36.656204 76.30556
v 25.46917 -36.64933 76.14129
v 25.46996 -36.651485 76.11979
v 25.47149 -36.655666 76.07811
v 25.274555 -35.38184 75.55487
v 25.440674 -36.518436 76.07722
v 25.411777 -36.36777 75.91841
v 25.296797 -35.60134 75.68696
v 25.374435 -36.174984 75.961205
v 25.346066 -36.00196 75.92154
v 25.318571 -35.80698 75.89158
v 25.481146 -36.750042 77.165825
v 25.462135 -36.66517 76.9812
v 25.7769 -29.997866 76.873474
v 25.783737 -29.957033 77.04104
v 25.81963 -29.897299 76.704735
v 25.863 -29.799135 76.533295
v 25.82269 -29.84065 77.08205
v 25.78658 -29.928656 77.21215
v 25.925392 -29.639074 76.514
v 25.958927 -29.57627 76.34417
v 25.99534 -29.51246 76.16914
v 26.112406 -29.406603 74.8391
v 26.13396 -29.350744 74.95836
v 26.159311 -29.31368 74.66356
v 26.18575 -29.263569 74.47925
v 26.176346 -29.281391 74.5448
v 26.172531 -29.288626 74.5714
v 26.161253 -29.310001 74.650024
v 26.16986 -29.293686 74.59002
v 26.216805 -29.199305 74.57292
v 26.244621 -29.150635 74.451645
v 26.22145 -29.196468 74.35316
v 25.988926 -29.561647 75.93042
v 25.99011 -29.545828 76.018005
v 26.004105 -29.518568 75.97956
v 25.98312 -29.55944 76.0372
v 25.978802 -29.567854 76.049065
v 26.025072 -29.498945 75.788895
v 26.027966 -29.517395 75.61845
v 26.071297 -29.437456 75.47367
v 26.121351 -29.36689 75.10476
v 26.109947 -29.372753 75.297745
v 35.201996 -27.895374 74.44431
v 35.182198 -27.884125 74.45784
v 35.164196 -27.8739 74.47014
v 35.128323 -27.853516 74.494644
v 35.21805 -27.911455 74.717865
v 35.127842 -27.855791 74.63246
v 35.073624 -27.825413 74.56356
v 35.21979 -27.917852 74.88479
v 35.308475 -27.979496 74.98466
v 35.296013 -27.974653 75.137634
v 35.302246 -27.977074 75.06114
v 35.27958 -27.966526 75.27775
v 35.280224 -27.971369 75.493866
v 35.25418 -27.95106 75.3914
v 36.03418 -28.897541 77.62042
v 36.070408 -28.928545 77.25315
v 36.042175 -28.899694 77.45374
v 36.04045 -28.89923 77.48972
v 36.039036 -28.89885 77.5192
v 36.036 -28.898031 77.58252
v 35.955173 -28.76327 77.2997
v 35.857452 -28.628565 77.32253
v 35.717087 -28.426886 76.851395
v 35.702953 -28.40361 76.74481
v 35.624855 -28.318127 76.773834
v 35.640793 -28.33133 76.705826
v 35.74871 -28.47468 77.021545
v 35.790653 -28.536184 77.20618
v 35.795685 -28.549114 77.35755
v 36.51735 -29.81538 79.19771
v 36.444263 -29.663422 78.9171
v 36.418907 -29.61127 78.81436
v 36.422485 -29.61863 78.82886
v 36.42772 -29.629395 78.85007
v 36.431652 -29.63748 78.866
v 36.472927 -29.725632 79.05797
v 36.45423 -29.685051 78.96608
v 36.45021 -29.676329 78.94633
v 36.58841 -29.982504 79.65808
v 36.575397 -29.958824 79.650566
v 36.552776 -29.917662 79.6375
v 36.597973 -29.999905 79.66361
v 36.60732 -30.016914 79.669014
v 36.501095 -29.799036 79.33096
v 36.538937 -29.877577 79.46804
v 36.12514 -29.060877 77.98787
v 36.095882 -29.008127 77.88355
v 36.049118 -28.932133 77.82529
v 36.028393 -28.907677 77.91948
v 35.998928 -28.854395 77.76584
v 36.01366 -28.881035 77.84266
v 36.029537 -28.901806 77.80209
v 36.008636 -28.87195 77.81646
v 36.019096 -28.885635 77.78973
v 36.358444 -29.51303 78.870895
v 36.348312 -29.484776 78.73796
v 36.402164 -29.589287 78.897736
v 36.405014 -29.59121 78.86145
v 36.406197 -29.592009 78.84639
v 36.407772 -29.59307 78.82635
v 36.154182 -29.114597 78.09183
v 36.180374 -29.167986 78.24213
v 36.306187 -29.404867 78.62059
v 36.275585 -29.342855 78.48332
v 36.22571 -29.252497 78.37913
v 36.28329 -29.381372 78.79962
v 36.350952 -29.502075 78.88913
v 36.31045 -29.442856 78.98773
v 36.333572 -29.476664 78.93144
v 36.34058 -29.48691 78.91438
v 36.662724 -30.13737 79.88052
v 36.784466 -30.371653 79.9726
v 36.72725 -30.266941 79.99119
v 36.839695 -30.492437 80.10133
v 36.897736 -30.597164 80.03344
v 36.57505 -29.974382 79.81647
v 36.60526 -30.047731 80.018906
v 35.54639 -28.226688 76.569435
v 35.502018 -28.183107 76.574165
v 35.538437 -28.220022 76.59507
v 35.504265 -28.186615 76.60203
v 35.531437 -28.214157 76.61762
v 35.50574 -28.188923 76.62037
v 35.52683 -28.210297 76.63247
v 35.510868 -28.19692 76.68391
v 35.327244 -28.016283 75.85121
v 35.38523 -28.058266 75.781815
v 35.367558 -28.04547 75.80297
v 35.35487 -28.036283 75.81815
v 35.346447 -28.030188 75.82823
v 35.349087 -28.02809 75.73336
v 35.34243 -28.02449 75.76928
v 35.33765 -28.021908 75.79507
v 35.334476 -28.020193 75.81218
v 35.262363 -27.963717 75.64191
v 35.286617 -27.983368 75.72015
v 35.298332 -27.992857 75.75794
v 35.307144 -27.999998 75.78637
v 35.31347 -28.005123 75.80678
v 35.43966 -28.124956 76.54714
v 35.45816 -28.143652 76.58267
v 35.469963 -28.15558 76.60534
v 35.480347 -28.166077 76.62529
v 35.464664 -28.146463 76.4673
v 35.458805 -28.141424 76.48601
v 35.449814 -28.133692 76.51472
v 35.38631 -28.075739 76.43053
v 35.359203 -28.049992 76.25002
v 35.29822 -27.997395 76.06014
v 35.22859 -27.945293 75.950424
v 36.90099 -30.625769 80.20772
v 36.899696 -30.6144 80.13846
v 36.89936 -30.611465 80.120575
v 36.898697 -30.605616 80.08494
v 36.898228 -30.6015 80.05985
v 36.955555 -30.705894 79.98335
v 36.950634 -30.70354 80.04213
v 36.94846 -30.702501 80.06811
v 36.943817 -30.700281 80.123535
v 36.985954 -30.75116 79.85264
v 36.993183 -30.769337 79.88086
v 37.013416 -30.820234 79.95989
v 36.99698 -30.778889 79.89569
v 37.03124 -30.835358 79.78682
v 37.032753 -30.842833 79.8234
v 37.033546 -30.84676 79.84262
v 37.0874 -30.955187 79.79818
v 37.140095 -31.050785 79.64523
v 37.113827 -30.980192 79.53021
v 37.118023 -30.99147 79.54859
v 37.132866 -31.031363 79.61359
v 37.12906 -31.021128 79.59691
v 37.123245 -31.0055 79.57145
v 37.150963 -31.05512 79.475746
v 37.149227 -31.054428 79.50282
v 37.147213 -31.053625 79.53423
v 37.146076 -31.053171 79.55196
v 37.14466 -31.052607 79.57403
v 37.143085 -31.051977 79.5986
v 37.191986 -31.132729 79.32763
v 37.195034 -31.163189 79.558846
v 37.2452 -31.235876 79.142044
v 37.293938 -31.323391 78.86941
v 37.292267 -31.322857 78.90619
v 37.290443 -31.322273 78.946335
v 37.28865 -31.3217 78.98582
v 37.339058 -31.43207 78.90192
v 37.33736 -31.424366 78.85863
v 37.381214 -31.526815 78.83868
v 37.387215 -31.532154 78.733116
v 37.380943 -31.53842 78.96672
v 37.397694 -31.571749 78.8884
v 37.41319 -31.614 78.93516
v 37.45615 -31.72563 78.96405
v 37.478374 -31.767626 78.817276
v 37.461082 -31.734947 78.93149
v 37.522858 -31.883873 78.815155
v 37.559628 -31.97914 78.77296
v 37.55852 -31.979256 78.802986
v 37.555145 -31.979612 78.89452
v 37.557453 -31.979368 78.83191
v 37.515553 -31.882677 78.982
v 37.060265 -30.913982 79.93352
v 37.07178 -30.93147 79.876076
v 37.074944 -30.936272 79.860306
v 37.08096 -30.94541 79.83029
v 37.108177 -31.023502 79.98531
v 37.57458 -32.052982 79.061935
v 37.59778 -32.097755 78.888466
v 37.5859 -32.058704 78.83265
v 37.579704 -32.03834 78.80354
v 37.57726 -32.030308 78.79205
v 37.57327 -32.017193 78.77331
v 37.60489 -32.111843 78.83766
v 37.61922 -32.140244 78.73526
v 37.925697 -33.001812 78.11796
v 37.92568 -33.02795 78.21466
v 37.947453 -33.074413 78.06266
v 37.98714 -33.23041 78.02125
v 37.963936 -33.188026 78.23856
v 37.802906 -32.665195 78.51081
v 37.863766 -32.86728 78.48109
v 37.91835 -33.056713 78.431694
v 37.924774 -33.031498 78.24144
v 37.92365 -33.035915 78.27476
v 37.659264 -32.25707 78.75166
v 37.680264 -32.331448 78.84258
v 37.699997 -32.369934 78.68566
v 37.672176 -32.3028 78.80756
v 37.759068 -32.558395 78.724174
v 38.011837 -33.285286 77.802635
v 38.011173 -33.24561 77.67315
v 38.011345 -33.255913 77.70677
v 38.011497 -33.26498 77.73637
v 38.045914 -33.384075 77.5723
v 38.047554 -33.359 77.46515
v 38.048195 -33.349182 77.423164
v 38.048634 -33.34248 77.39452
v 38.087406 -33.607693 77.573524
v 38.119396 -33.79319 77.55135
v 38.139324 -33.939014 77.55038
v 38.126266 -33.88146 77.6734
v 38.02034 -33.37564 77.990425
v 37.99175 -33.32301 78.305885
v 37.996094 -33.329117 78.25166
v 37.99768 -33.331352 78.23181
v 38.003616 -33.3397 78.15773
v 38.004593 -33.40697 78.39817
v 38.010815 -33.413765 78.3147
v 38.014656 -33.41796 78.26316
v 38.138653 -33.98216 77.68018
v 38.152565 -34.085598 77.58427
v 38.154667 -34.025692 77.40568
v 38.17234 -34.24503 77.38311
v 38.177135 -35.468018 77.225365
v 38.185066 -35.336815 77.25024
v 38.170692 -35.431877 77.444016
v 38.16153 -35.580833 77.3604
v 38.14232 -35.752262 77.373535
v 38.10656 -35.95217 77.61241
v 38.120987 -35.88869 77.47702
v 38.08805 -36.03424 77.74557
v 38.06646 -36.158794 77.71742
v 38.033524 -36.296856 77.848625
v 38.01051 -36.377323 78.02706
v 37.99557 -36.424446 78.168335
v 38.10693 -35.909866 77.7606
v 38.18654 -35.1997 77.37308
v 38.204018 -34.95793 77.08939
v 38.20419 -34.634426 77.04462
v 38.188152 -34.520203 77.33535
v 38.171658 -35.317673 77.63986
v 38.181145 -35.140125 77.625435
v 38.15865 -35.483448 77.674164
v 37.925022 -36.68701 78.326355
v 38.001083 -36.38134 78.29623
v 37.966362 -36.531727 78.287224
v 37.895306 -36.77746 78.49808
v 37.812973 -37.035873 78.697174
v 37.864037 -36.873436 78.670296
v 37.754944 -37.205845 78.728874
v 37.785652 -37.11549 78.80603
v 37.794247 -37.090443 78.77178
v 37.798687 -37.0775 78.75409
v 37.803185 -37.064404 78.73618
v 37.808056 -37.045715 78.87063
v 37.80975 -37.042324 78.81087
v 37.810516 -37.040794 78.783905
v 37.811287 -37.039246 78.756615
v 37.764565 -37.17313 78.92472
v 36.978817 -38.80014 78.86604
v 37.019993 -38.729565 78.709694
v 37.66911 -37.449852 78.39341
v 37.6767 -37.42403 78.555405
v 37.689297 -37.385086 78.73015
v 37.613976 -37.58492 78.343025
v 37.37762 -38.105732 77.934456
v 37.338993 -38.175 78.05876
v 37.388363 -38.079365 78.08374
v 37.450134 -37.9564 78.08872
v 37.481976 -37.88378 78.24115
v 37.54914 -37.735847 78.297844
v 37.33586 -38.179432 78.10075
v 37.333805 -38.182335 78.12827
v 37.273018 -38.29348 78.17373
v 37.327686 -38.19099 78.2103
v 37.252136 -38.32822 78.30232
v 37.180992 -38.454334 78.34879
v 37.118538 -38.56169 78.46824
v 37.10216 -38.590378 78.675804
v 36.83395 -39.04159 79.24765
v 36.915504 -38.910534 79.19266
v 36.94574 -38.85751 79.02539
v 36.799046 -39.100876 79.411766
v 36.3326 -39.813347 80.68345
v 36.4277 -39.685284 80.62694
v 36.53966 -39.508595 80.08583
v 36.557037 -39.479336 79.941315
v 36.59712 -39.417473 79.82326
v 36.637127 -39.354633 79.683044
v 36.79226 -39.112003 79.435005
v 36.77807 -39.135277 79.483604
v 36.757095 -39.169678 79.55544
v 36.709656 -39.24544 79.68941
v 36.663235 -39.318462 79.80674
v 36.733376 -39.207558 79.62242
v 36.595753 -39.428986 80.2021
v 36.518787 -39.553963 80.57122
v 36.558517 -39.489826 80.38692
v 36.312603 -39.843204 80.853485
v 36.26017 -39.908463 81.00274
v 32.425247 -41.097935 76.017105
v 32.48596 -41.087578 75.71875
v 32.556004 -41.076466 75.38521
v 32.309795 -41.07102 75.21574
v 32.165295 -41.058628 74.76155
v 32.245995 -41.06382 74.95829
v 32.04249 -41.05232 74.536446
v 32.03865 -41.05291 74.56467
v 32.027725 -41.0546 74.64509
v 32.033928 -41.053642 74.59943
v 32.036106 -41.053307 74.583405
v 31.994324 -41.0525 74.558655
v 32.002106 -41.05299 74.57879
v 32.008762 -41.05341 74.59601
v 31.94313 -41.05127 74.57847
v 31.965105 -41.05213 74.59577
v 31.979692 -41.052708 74.60726
v 31.88404 -41.05229 74.722565
v 31.792412 -41.0456 74.56945
v 31.802452 -41.04527 74.54065
v 31.831627 -41.0443 74.45698
v 31.750366 -41.047245 74.72132
v 31.658281 -41.039684 74.584305
v 31.687786 -41.03875 74.50075
v 31.677792 -41.039066 74.52905
v 31.50786 -41.032974 74.615005
v 31.335367 -41.024303 74.62582
v 31.305592 -41.029152 74.80829
v 31.286356 -41.02886 74.82562
v 31.274076 -41.02867 74.836685
v 31.251654 -41.02833 74.85689
v 31.216606 -41.027798 74.88846
v 31.197716 -41.02751 74.90548
v 30.997284 -41.021687 74.98426
v 31.068268 -41.021984 74.91158
v 30.977484 -41.023113 75.04359
v 30.95609 -41.02466 75.10769
v 31.07843 -41.02457 74.970024
v 31.083233 -41.02579 74.99765
v 31.087854 -41.026966 75.02422
v 31.098198 -41.0296 75.08372
v 30.808361 -41.012833 74.9656
v 30.76859 -41.012093 74.98609
v 30.754776 -41.007214 74.88553
v 30.719923 -41.011185 75.01116
v 30.706387 -41.010933 75.018135
v 30.752186 -41.00213 74.766655
v 30.661787 -41.002167 74.85146
v 30.75263 -41.003002 74.78708
v 30.753254 -41.004227 74.81569
v 30.75387 -41.005436 74.84394
v 30.754204 -41.00609 74.85925
v 30.530638 -41.001556 74.94325
v 30.814608 -41.014286 74.99489
v 30.834595 -41.01894 75.0886
v 30.884317 -41.027122 75.24759
v 29.991133 -40.993893 75.06926
v 30.18884 -40.997353 75.056335
v 30.337568 -40.99745 74.978264
v 29.870096 -40.99804 75.231476
v 30.457611 -41.007534 75.135864
v 30.600965 -41.01372 75.1724
v 30.320402 -41.00751 75.21405
v 29.280283 -40.966213 75.49981
v 29.236996 -40.965683 75.727715
v 29.200886 -40.964092 75.92041
v 30.15009 -41.006466 75.269844
v 30.133728 -41.010506 75.3576
v 29.993696 -41.00613 75.33169
v 29.992998 -41.007175 75.35319
v 30.130964 -41.01119 75.37242
v 29.992516 -41.0079 75.36809
v 30.127129 -41.012135 75.39299
v 29.991844 -41.008907 75.388756
v 30.123383 -41.01306 75.41309
v 29.98917 -41.012917 75.47116
v 30.11184 -41.01591 75.475
v 29.987972 -41.01471 75.50804
v 29.846237 -41.006836 75.43822
v 29.725262 -40.99392 75.24792
v 29.672346 -40.999603 75.43777
v 29.528082 -40.989788 75.413185
v 29.40234 -40.986923 75.723434
v 29.453476 -40.987843 75.551384
v 28.97607 -40.930374 76.15235
v 28.932873 -40.927753 76.37063
v 29.187078 -40.965363 76.1406
v 28.579647 -40.876232 77.322945
v 28.584059 -40.87184 77.12801
v 28.673477 -40.899483 77.234116
v 28.618011 -40.875744 76.97245
v 28.675764 -40.88731 76.846504
v 28.665543 -40.88216 76.78577
v 28.661308 -40.880028 76.76059
v 28.654892 -40.876797 76.72247
v 28.657633 -40.878178 76.73876
v 28.68195 -40.883682 76.71734
v 28.69391 -40.887413 76.73187
v 28.707699 -40.89171 76.74863
v 28.728434 -40.89817 76.77383
v 28.871355 -40.920536 76.528824
v 28.807203 -40.91222 76.701614
v 29.004564 -40.945026 76.52693
v 28.668135 -40.903965 77.549484
v 28.568213 -40.880283 77.644005
v 28.438282 -40.842064 77.87469
v 28.55865 -40.878773 77.780754
v 27.496649 -40.433838 79.760994
v 27.55384 -40.483215 79.92128
v 27.594736 -40.518406 80.064995
v 27.954395 -40.671223 78.497734
v 27.870157 -40.629433 78.61584
v 27.79089 -40.587685 78.742935
v 27.715683 -40.54459 78.863945
v 27.661037 -40.52601 79.20595
v 27.635803 -40.49701 79.03524
v 27.638628 -40.500256 79.05435
v 27.64295 -40.505222 79.08358
v 27.645943 -40.50866 79.10382
v 27.651312 -40.51483 79.14015
v 27.754532 -40.57979 79.003624
v 27.751339 -40.578823 79.024345
v 27.746456 -40.577347 79.05603
v 27.743673 -40.576504 79.07409
v 27.73701 -40.57449 79.11735
v 27.56511 -40.479397 79.63171
v 27.63777 -40.525352 79.504974
v 27.713213 -40.57166 79.38069
v 28.100637 -40.745052 78.55379
v 28.125788 -40.754097 78.49837
v 28.136557 -40.75797 78.47463
v 28.164362 -40.767967 78.41335
v 28.153149 -40.763935 78.438065
v 28.143524 -40.760475 78.459274
v 28.229502 -40.788776 78.29431
v 28.194775 -40.76423 78.09909
v 28.206099 -40.772232 78.16274
v 28.21099 -40.77569 78.19025
v 28.216648 -40.77969 78.22205
v 28.219305 -40.781567 78.236984
v 28.361343 -40.822914 78.06208
v 28.315632 -40.815453 78.21559
v 28.320581 -40.81626 78.19897
v 28.340244 -40.81947 78.13294
v 34.904396 -40.871635 79.1549
v 34.84487 -40.899166 79.28644
v 34.846527 -40.89223 79.060715
v 34.93256 -40.855457 79.00548
v 34.85361 -40.882687 78.807594
v 34.73817 -40.923122 78.661354
v 34.77142 -40.90851 78.534546
v 34.741848 -40.921505 78.64733
v 34.74548 -40.91991 78.633484
v 34.750923 -40.91752 78.612724
v 34.75444 -40.915974 78.59931
v 34.766697 -40.910583 78.55256
v 34.747543 -40.910053 78.384155
v 34.67003 -40.9217 78.05285
v 34.67198 -40.92782 78.21191
v 32.957886 -41.10434 76.23006
v 32.97015 -41.104904 76.248566
v 33.034283 -41.107864 76.34535
v 33.025597 -41.107464 76.332245
v 33.007835 -41.106644 76.305435
v 32.987236 -41.105694 76.27435
v 32.9364 -41.112144 76.391205
v 32.932926 -41.110577 76.35496
v 32.931602 -41.109978 76.34115
v 32.928894 -41.108757 76.31291
v 32.925552 -41.107246 76.278046
v 32.92315 -41.106163 76.25301
v 32.57413 -41.10582 76.18521
v 32.44944 -41.1064 76.22139
v 32.520924 -41.11158 76.33345
v 32.72387 -41.106678 76.209946
v 32.80482 -41.112885 76.37005
v 32.645977 -41.113224 76.36263
v 34.476192 -40.970284 77.75558
v 34.559856 -40.95076 77.91126
v 34.40447 -40.984913 77.611176
v 34.312782 -41.00345 77.493034
v 33.170574 -41.112495 76.55906
v 33.147984 -41.10718 76.41554
v 33.243782 -41.106117 76.490326
v 33.14157 -41.104744 76.357346
v 33.26261 -41.099525 76.36826
v 33.144184 -41.105736 76.38105
v 33.257896 -41.101177 76.39884
v 33.25279 -41.102966 76.43194
v 33.24945 -41.104134 76.453575
v 34.23057 -41.01842 77.38515
v 33.900467 -41.04546 76.48655
v 34.221947 -41.00027 76.71171
v 34.063667 -41.026386 76.65867
v 34.104202 -41.019028 76.63105
v 34.11472 -41.017117 76.623886
v 34.127964 -41.014713 76.61486
v 34.14008 -41.012512 76.60661
v 34.159904 -41.00891 76.5931
v 34.18005 -41.005257 76.57938
v 34.114323 -41.016533 76.52416
v 34.10389 -41.018562 76.55187
v 34.09751 -41.019802 76.5688
v 34.090538 -41.02116 76.58732
v 34.085003 -41.022236 76.60202
v 34.047165 -41.026196 76.50431
v 34.050022 -41.026226 76.53103
v 34.052834 -41.02626 76.55732
v 34.05455 -41.02628 76.57339
v 34.05643 -41.026302 76.59096
v 34.193127 -41.02059 77.23679
v 34.239944 -41.012627 77.276184
v 34.223576 -41.01541 77.26241
v 34.205303 -41.019886 77.285034
v 34.21185 -41.01951 77.310974
v 34.129757 -41.02699 77.07626
v 34.190517 -41.009987 76.898285
v 34.23316 -41.00619 77.045845
v 34.226376 -41.006794 77.02237
v 34.217598 -41.007576 76.992
v 34.208447 -41.008392 76.96033
v 34.20239 -41.00893 76.93936
v 34.173603 -41.01472 76.94783
v 34.16497 -41.017136 76.973114
v 34.15669 -41.01945 76.997375
v 34.15029 -41.021244 77.01612
v 34.139423 -41.024284 77.04795
v 33.71595 -41.06783 76.51588
v 33.359512 -41.0992 76.50152
v 33.369507 -41.097267 76.472466
v 33.38022 -41.095192 76.441315
v 33.390118 -41.093273 76.41254
v 33.398014 -41.091743 76.38957
v 33.526302 -41.086506 76.518265
v 34.93701 -40.866394 79.46016
v 35.064674 -40.81085 79.48636
v 35.017128 -40.831535 79.4766
v 35.170834 -40.766697 79.69569
v 35.108295 -40.79569 79.61419
v 35.069324 -40.813374 79.629585
v 35.039814 -40.826767 79.64124
v 35.012768 -40.837193 79.5936
v 34.994644 -40.844177 79.561676
v 35.874256 -40.309395 80.46172
v 35.808456 -40.36322 80.302765
v 36.09105 -40.097015 80.79545
v 35.935135 -40.25537 80.6223
v 35.99026 -40.202248 80.765366
v 35.436512 -40.61879 79.81703
v 35.392673 -40.643528 79.77183
v 35.370895 -40.655815 79.749374
v 35.348976 -40.668186 79.72677
v 35.334377 -40.676422 79.711716
v 35.316776 -40.68841 79.735344
v 35.322548 -40.686188 79.76225
v 35.32828 -40.683975 79.78899
v 35.33982 -40.67953 79.84279
v 35.34255 -40.67848 79.85551
v 35.24197 -40.73329 79.82683
v 35.534943 -40.56045 79.9657
v 35.62431 -40.50252 80.0721
v 35.632374 -40.501396 80.18695
v 35.75697 -40.411457 80.45815
v 35.691334 -40.459965 80.30419
v 36.13993 -40.043514 81.01259
v 26.632736 -39.79409 81.99008
v 26.694311 -39.84381 81.851685
v 26.57477 -39.739063 82.119545
v 27.551512 -40.492115 80.19243
v 27.320639 -40.310135 80.167755
v 27.314442 -40.30601 80.18219
v 27.284725 -40.286236 80.25141
v 27.279078 -40.28248 80.26457
v 27.270594 -40.276833 80.28433
v 27.230087 -40.250675 80.378235
v 27.216347 -40.23776 80.354965
v 27.23519 -40.25397 80.36641
v 27.243084 -40.259068 80.34811
v 27.21007 -40.231857 80.34434
v 27.251911 -40.264767 80.327644
v 27.201351 -40.22366 80.329575
v 27.370243 -40.358887 80.31774
v 27.486935 -40.451885 80.342
v 27.08005 -40.141872 80.762
v 27.023052 -40.092747 80.91945
v 27.180931 -40.20826 80.35018
v 27.182812 -40.211304 80.37185
v 27.184168 -40.21349 80.38744
v 27.190317 -40.223427 80.45822
v 27.145985 -40.194637 80.60756
v 27.173016 -40.22818 80.7637
v 27.08066 -40.155247 81.075966
v 26.895752 -40.00213 81.527306
v 26.910004 -40.013832 81.50266
v 26.915997 -40.018753 81.4923
v 26.925318 -40.02641 81.47618
v 26.934784 -40.03418 81.459816
v 26.941526 -40.03972 81.44815
v 26.954279 -40.05019 81.4261
v 27.019663 -40.10301 81.24629
v 26.741127 -39.912426 82.0057
v 26.819963 -39.93456 81.59115
v 26.770481 -39.883854 81.5801
v 26.80402 -39.92232 81.617805
v 26.767376 -39.885834 81.61745
v 26.78942 -39.911118 81.64223
v 26.765377 -39.88711 81.6415
v 26.780012 -39.903896 81.65796
v 26.763992 -39.887997 81.658165
v 26.773497 -39.8989 81.66885
v 26.761425 -39.889633 81.68904
v 26.752724 -39.878006 81.668686
v 26.748028 -39.87173 81.6577
v 26.74125 -39.862675 81.641846
v 26.730358 -39.84812 81.61637
v 26.719233 -39.833256 81.59035
v 26.805042 -39.958466 81.8576
v 26.884861 -39.99823 81.58054
v 26.883692 -39.99889 81.59361
v 26.881256 -40.00026 81.620804
v 26.879026 -40.00151 81.6457
v 26.877668 -40.002274 81.66085
v 26.874989 -40.00378 81.69077
v 26.942667 -40.055206 81.57964
v 26.934795 -40.049225 81.59257
v 26.918667 -40.03697 81.61906
v 26.902714 -40.02485 81.64525
v 26.892847 -40.01735 81.661446
v 26.945494 -40.053986 81.54225
v 26.946684 -40.05347 81.526535
v 26.948534 -40.052673 81.502075
v 26.95041 -40.05186 81.47725
v 26.95175 -40.051285 81.45956
v 27.004198 -40.111584 81.54125
v 26.998796 -40.104942 81.52879
v 26.987957 -40.09161 81.503784
v 26.976307 -40.077282 81.47691
v 26.969109 -40.068428 81.46031
v 25.997501 -38.43685 79.595055
v 26.020521 -38.460716 79.41338
v 25.992058 -38.44694 79.75055
v 25.993282 -38.466408 79.8801
v 25.967539 -38.325497 79.25605
v 25.922417 -38.20624 79.10862
v 26.0693 -38.671577 80.202644
v 26.029217 -38.5612 80.00816
v 26.52004 -39.68041 82.25391
v 26.4751 -39.605515 82.0718
v 26.43608 -39.53499 81.89211
v 26.392054 -39.45198 81.70237
v 26.323915 -39.340073 81.599655
v 26.31527 -39.32201 81.56555
v 26.305077 -39.300716 81.525345
v 26.299664 -39.28941 81.504
v 26.295807 -39.28135 81.48878
v 26.286238 -39.26136 81.451035
v 26.226223 -39.139893 81.29349
v 26.22081 -39.07286 80.85071
v 26.172607 -38.964226 80.72855
v 26.176712 -39.032013 81.16471
v 26.201002 -39.056267 81.00997
v 26.108715 -38.816757 80.61469
v 26.075668 -38.71843 80.42858
v 26.045876 -38.67618 80.57233
v 25.652458 -37.35768 77.77676
v 25.721458 -37.5924 78.16323
v 25.688148 -37.487442 78.03955
v 25.690496 -37.48915 77.99213
v 25.692078 -37.490303 77.96019
v 25.659027 -37.39344 77.93526
v 25.544231 -36.989494 77.40434
v 25.499613 -36.83096 77.348755
v 25.457527 -36.67272 77.31228
v 25.588615 -37.139362 77.482346
v 25.55579 -37.04092 77.57185
v 25.595118 -37.17689 77.696945
v 25.876844 -38.08137 78.96588
v 25.858961 -38.012543 78.76181
v 25.799067 -37.855495 78.69329
v 25.77861 -37.781258 78.511566
v 25.757288 -37.704456 78.318535
v 25.258047 -35.21442 75.477974
v 25.25564 -35.238144 75.66654
v 25.24506 -35.132484 75.61538
v 25.260756 -35.156525 75.12505
v 25.253336 -35.12743 75.30638
v 25.254082 -35.070717 74.969696
v 25.244192 -34.983955 74.82847
v 25.23427 -34.92009 74.7134
v 25.22956 -34.863304 74.831856
v 25.235498 -34.94358 74.59064
v 25.22671 -34.88781 74.510376
v 25.221493 -34.840515 74.3823
v 25.226173 -34.8741 74.40166
v 25.22966 -34.89912 74.41608
v 25.231615 -34.913136 74.42415
v 25.334394 -32.30297 74.92859
v 25.32768 -32.38507 74.704025
v 25.325235 -32.399162 74.73353
v 25.323452 -32.409428 74.75503
v 25.32197 -32.417973 74.77291
v 25.316942 -32.446934 74.83355
v 25.318693 -32.45109 74.70818
v 25.318317 -32.4502 74.73513
v 25.318005 -32.449455 74.757545
v 25.311031 -32.51876 74.71032
v 25.312378 -32.5024 74.738396
v 25.313358 -32.49048 74.75884
v 25.29289 -32.652424 74.826256
v 25.249792 -33.090565 74.75708
v 25.2649 -33.035503 74.54454
v 25.244097 -33.189487 74.63377
v 25.251787 -33.196297 74.46043
v 25.253323 -33.177467 74.470276
v 25.256277 -33.14125 74.48922
v 25.258343 -33.1159 74.50249
v 25.264585 -32.96593 74.72749
v 25.277336 -32.8814 74.60881
v 25.274487 -32.833485 74.80953
v 25.431149 -31.717789 74.96398
v 25.457224 -31.580502 74.95968
v 25.466452 -31.51347 75.077965
v 25.47336 -31.464436 75.15654
v 25.397783 -31.902544 74.971886
v 25.453636 -31.549414 75.2359
v 25.362898 -32.094723 75.060524
v 25.340315 -32.24115 75.04688
v 25.34181 -32.208443 75.15792
v 25.331196 -32.28162 75.14272
v 25.475382 -31.352585 75.65361
v 25.484583 -31.342129 75.49893
v 25.45523 -31.464876 75.59303
v 25.46124 -31.475769 75.407135
v 25.481634 -31.294449 75.78175
v 25.486603 -31.242231 75.90957
v 25.519806 -31.037994 76.16928
v 25.506018 -31.13302 76.01229
v 25.676895 -30.334787 76.68611
v 25.675066 -30.300098 76.99634
v 25.677315 -30.31406 76.828735
v 25.736074 -30.083366 77.18194
v 25.746351 -30.031054 77.37419
v 25.691143 -30.221775 77.21338
v 25.671152 -30.2954 77.14226
v 25.671988 -30.296404 77.11108
v 25.655329 -30.428885 76.57335
v 25.620699 -30.563044 76.52778
v 25.52653 -30.984549 76.28668
v 25.553637 -30.895967 76.172104
v 25.591076 -30.741241 76.19839
v 25.599117 -30.669703 76.40518
v 25.550337 -30.869791 76.37434
v 25.643843 -30.439901 76.76219
v 25.265423 -35.36363 75.82923
v 25.445656 -36.584793 76.75834
v 25.417099 -36.448727 76.572365
v 25.4324 -36.49914 76.34122
v 25.284437 -35.569103 76.02621
v 25.25453 -35.337456 76.090355
v 25.396116 -36.3095 76.16518
v 25.365637 -36.14669 76.139084
v 25.30739 -35.765106 76.12005
v 25.351643 -36.056004 76.06412
v 25.34886 -36.046494 76.121735
v 25.36541 -36.149162 76.17103
v 25.346066 -36.03695 76.17957
v 25.36521 -36.151356 76.19938
v 25.34467 -36.03218 76.20845
v 25.365086 -36.152695 76.216705
v 25.364536 -36.1587 76.294334
v 25.330492 -35.922653 76.085815
v 25.438478 -36.583366 77.140816
v 25.419344 -36.48829 76.95118
v 25.419092 -36.51975 77.3025
v 25.438044 -36.60805 77.43236
v 25.797787 -29.87735 77.38222
v 25.834856 -29.7909 77.217995
v 25.839655 -29.818157 76.8993
v 25.887272 -29.715857 76.69571
v 25.870398 -29.714842 77.05433
v 25.954937 -29.55079 76.64815
v 26.04671 -29.413162 76.04458
v 26.009716 -29.461582 76.3066
v 26.053432 -29.37971 76.18405
v 25.987434 -29.494967 76.46253
v 26.173223 -29.250137 75.17
v 26.181875 -29.247026 75.00274
v 26.177773 -29.266735 74.84
v 26.23039 -29.169773 74.69807
v 26.222643 -29.186615 74.6267
v 26.27368 -29.095118 74.55295
v 26.301867 -29.050938 74.41826
v 26.284042 -29.081978 74.42865
v 26.273243 -29.100786 74.43495
v 26.111975 -29.277843 76.01403
v 26.14889 -29.233957 75.77312
v 26.071354 -29.383512 75.87387
v 26.093542 -29.367275 75.64308
v 26.126743 -29.318523 75.4533
v 26.175154 -29.230423 75.33111
v 26.219065 -29.153166 75.21384
v 26.234253 -29.137043 75.070404
v 25.757454 -29.97604 77.56493
v 35.055202 -27.816845 74.53494
v 35.042946 -27.811148 74.515915
v 35.018604 -27.799828 74.4781
v 35.110256 -27.851286 74.800835
v 35.01782 -27.8017 74.65038
v 35.05532 -27.817636 74.59203
v 35.043022 -27.81241 74.611176
v 35.017998 -27.801275 74.611176
v 35.018085 -27.801065 74.59205
v 35.018215 -27.800756 74.563576
v 35.018345 -27.800446 74.53496
v 35.13416 -27.867887 74.96105
v 35.12845 -27.86392 74.92277
v 35.0576 -27.825779 74.93729
v 35.07357 -27.833515 74.895905
v 35.122208 -27.859587 74.88094
v 35.08615 -27.839611 74.8633
v 35.118584 -27.857069 74.85664
v 35.093464 -27.843151 74.84435
v 35.11606 -27.855316 74.83972
v 35.207527 -27.91462 75.04734
v 35.207653 -27.915064 75.063576
v 35.20824 -27.917158 75.139885
v 35.208553 -27.918266 75.180336
v 35.182873 -27.90451 75.30276
v 35.201054 -27.91425 75.21609
v 35.197357 -27.912268 75.23372
v 35.190826 -27.908772 75.26484
v 35.182472 -27.907795 75.4762
v 35.95241 -28.77535 77.56337
v 35.831917 -28.600414 77.43884
v 35.889008 -28.678255 77.44262
v 35.647163 -28.353851 76.97359
v 35.54039 -28.236347 76.90272
v 35.68346 -28.404882 77.164215
v 35.72369 -28.459963 77.33763
v 35.768753 -28.522476 77.48192
v 36.4577 -29.73416 79.436516
v 36.489857 -29.802788 79.57858
v 36.43555 -29.67744 79.232765
v 36.40116 -29.58894 78.912384
v 36.399364 -29.588318 78.9386
v 36.397903 -29.587812 78.959915
v 36.395367 -29.586935 78.99696
v 36.39365 -29.586342 79.021996
v 36.49385 -29.82481 79.73777
v 35.898594 -28.71183 77.77564
v 35.954147 -28.799389 77.92699
v 36.075294 -28.988941 78.05783
v 35.994373 -28.867115 78.06357
v 36.10735 -29.05236 78.238106
v 36.329933 -29.494686 79.19311
v 36.2559 -29.361782 79.09579
v 36.14861 -29.130777 78.40794
v 36.205036 -29.238344 78.618034
v 36.212807 -29.26652 78.81769
v 36.211403 -29.261433 78.78164
v 36.21058 -29.25844 78.76043
v 36.207012 -29.24551 78.668816
v 36.207806 -29.248392 78.68923
v 36.208923 -29.252432 78.717865
v 36.20958 -29.25481 78.73472
v 36.227135 -29.295744 78.88536
v 36.24009 -29.322168 78.946556
v 36.247993 -29.341976 79.02117
v 36.68655 -30.203148 80.096016
v 36.70189 -30.227192 80.0565
v 36.7179 -30.252285 80.015274
v 36.637413 -30.124807 80.21927
v 36.782494 -30.370918 79.998375
v 36.780575 -30.370205 80.02343
v 36.777008 -30.368881 80.06996
v 36.774143 -30.367815 80.107414
v 36.769554 -30.36611 80.16731
v 36.84534 -30.52803 80.30247
v 36.91368 -30.67557 80.40231
v 36.5919 -30.052126 80.33842
v 36.55735 -29.974344 80.1565
v 36.509777 -29.872456 79.95306
v 36.429474 -29.72212 79.82999
v 35.40371 -28.097816 76.6717
v 35.419514 -28.117935 76.84531
v 35.471 -28.170763 77.010826
v 35.177307 -27.91062 75.80009
v 35.146713 -27.888947 75.62986
v 35.343494 -28.043571 76.5526
v 35.261173 -27.970917 76.17872
v 35.296364 -28.00254 76.40323
v 35.259884 -27.97193 76.283485
v 35.19976 -27.926847 76.07974
v 35.135525 -27.884478 75.95917
v 35.16398 -27.90228 75.85083
v 35.156418 -27.897549 75.87962
v 36.9771 -30.81694 80.50756
v 36.97366 -30.782768 80.29125
v 36.958694 -30.750439 80.27405
v 36.95034 -30.732391 80.26445
v 36.94373 -30.718107 80.25685
v 36.937325 -30.70427 80.24949
v 36.927025 -30.682013 80.23764
v 36.916306 -30.658857 80.22533
v 36.949394 -30.715696 80.15488
v 36.95451 -30.729832 80.18362
v 36.958088 -30.739723 80.203735
v 36.961525 -30.749231 80.22307
v 36.965874 -30.761246 80.24749
v 37.005863 -30.814672 80.0347
v 37.00348 -30.812918 80.058304
v 36.997974 -30.808863 80.11285
v 37.048916 -30.932594 80.24757
v 37.05995 -30.915733 79.95132
v 37.058243 -30.92527 80.04821
v 37.05782 -30.927643 80.07232
v 36.926853 -30.722942 80.57216
v 36.97311 -30.83314 80.705055
v 37.16283 -31.128511 79.864716
v 37.195404 -31.182562 79.71621
v 37.23332 -31.263016 79.665665
v 37.250736 -31.28745 79.52262
v 37.285534 -31.35062 79.35089
v 37.33087 -31.452736 79.3056
v 37.31337 -31.399256 79.18667
v 37.352436 -31.480404 79.06649
v 37.387028 -31.555828 78.98863
v 37.39058 -31.565983 79.00142
v 37.415432 -31.637081 79.09092
v 37.406475 -31.611464 79.05867
v 37.403004 -31.601532 79.046165
v 37.398186 -31.58775 79.028824
v 37.394962 -31.578527 79.01721
v 37.413467 -31.616884 78.95463
v 37.413815 -31.62045 78.978676
v 37.414017 -31.622528 78.9927
v 37.41445 -31.626984 79.02277
v 37.414726 -31.629805 79.04181
v 37.481102 -31.810043 79.141556
v 37.535023 -31.956074 79.17286
v 37.544674 -31.979713 79.1458
v 37.554802 -32.004528 79.1174
v 37.0411 -30.940952 80.440254
v 37.106293 -31.071213 80.37834
v 37.12044 -31.076815 80.18347
v 37.159863 -31.145567 80.050674
v 37.162186 -31.13221 79.905045
v 37.161854 -31.134127 79.92595
v 37.160423 -31.14235 80.01559
v 37.160877 -31.139744 79.98718
v 37.161346 -31.13704 79.957695
v 37.570446 -32.059925 79.22507
v 37.570812 -32.05931 79.2106
v 37.559063 -32.031673 79.25456
v 37.542667 -31.98349 79.22941
v 37.5466 -31.997599 79.25851
v 37.571354 -32.0584 79.18921
v 37.5405 -31.975723 79.21339
v 37.571854 -32.05756 79.16947
v 37.572514 -32.056454 79.1435
v 37.53765 -31.965504 79.19231
v 37.54944 -32.00778 79.2795
v 37.614822 -32.188343 79.22309
v 37.65739 -32.253536 78.76668
v 37.64384 -32.22797 78.87532
v 37.628548 -32.203842 79.03315
v 37.7995 -32.69413 78.74594
v 37.77983 -32.637856 78.81041
v 37.79269 -32.692093 78.87391
v 37.96797 -33.266678 78.47316
v 37.838974 -32.821617 78.6863
v 37.88529 -32.98448 78.65815
v 37.928787 -33.15292 78.65892
v 37.66217 -32.319584 79.150185
v 37.67429 -32.3337 78.98699
v 37.659065 -32.280834 78.93115
v 37.65424 -32.26408 78.91346
v 37.72087 -32.46557 78.90175
v 37.736103 -32.502586 78.83094
v 37.739967 -32.511982 78.81296
v 37.74249 -32.5181 78.801254
v 37.744972 -32.524143 78.789696
v 37.75251 -32.542458 78.75466
v 37.773407 -32.623318 78.84766
v 37.77129 -32.618523 78.85995
v 37.768032 -32.611156 78.87882
v 37.765846 -32.606205 78.8915
v 37.78285 -32.676006 78.96839
v 37.99787 -33.42172 78.55839
v 38.020176 -33.500984 78.4626
v 38.055893 -33.518005 77.84093
v 38.10214 -33.76352 77.77844
v 38.126766 -33.933453 77.795975
v 38.022213 -33.50439 78.436676
v 38.030666 -33.518513 78.32921
v 38.038536 -33.506172 78.12738
v 38.023243 -33.449684 78.21433
v 38.026722 -33.462536 78.19455
v 38.028744 -33.469997 78.18306
v 38.03097 -33.47823 78.170395
v 38.033443 -33.51416 78.25801
v 38.0346 -33.512344 78.228294
v 38.035275 -33.511288 78.21104
v 38.036015 -33.510124 78.192
v 38.142975 -34.074528 77.788
v 38.13039 -33.99396 77.87874
v 38.133575 -34.061066 77.959274
v 38.17598 -34.452953 77.59814
v 38.160988 -34.250477 77.69194
v 38.147575 -35.633045 77.58275
v 38.12595 -35.816032 77.60001
v 38.142017 -35.601635 77.82985
v 38.088913 -35.99903 77.86999
v 38.06462 -36.13056 77.901955
v 38.03739 -36.252277 78.00981
v 38.02159 -36.306973 78.14984
v 38.027832 -36.255356 78.276535
v 38.124676 -35.76509 77.79562
v 38.10111 -35.898052 77.94269
v 38.078926 -36.02662 78.00201
v 38.18975 -34.98687 77.46131
v 38.19347 -34.763687 77.3534
v 38.177338 -34.62989 77.76333
v 38.184914 -34.64147 77.54015
v 38.17893 -35.096226 77.755165
v 38.179756 -35.11263 77.706696
v 38.18318 -35.015263 77.673805
v 38.18021 -35.121628 77.68009
v 38.184143 -35.011116 77.64277
v 38.186466 -35.00107 77.56756
v 38.170525 -35.21365 77.848076
v 38.156403 -35.4285 77.87167
v 37.939144 -36.617886 78.484436
v 38.012318 -36.307693 78.43805
v 37.97827 -36.461044 78.4617
v 37.910744 -36.708893 78.68809
v 37.84081 -36.944748 78.80787
v 37.840942 -36.943268 78.83591
v 37.841084 -36.941734 78.86498
v 37.805 -37.053375 78.9208
v 37.84145 -36.93774 78.940674
v 37.803394 -37.0574 78.947174
v 37.84158 -36.9363 78.96799
v 37.79923 -37.067837 79.01553
v 37.874348 -36.832016 78.82987
v 37.71438 -37.31443 78.890205
v 37.67076 -37.430355 78.88762
v 37.761467 -37.176517 79.11822
v 37.72425 -37.284176 79.03888
v 37.00987 -38.751022 78.97641
v 37.049366 -38.68248 78.84572
v 37.066856 -38.651966 78.78942
v 37.075764 -38.63643 78.76076
v 37.090626 -38.610504 78.71294
v 37.08471 -38.620823 78.73197
v 37.642178 -37.506454 78.674095
v 37.623352 -37.555885 78.53682
v 37.635674 -37.519382 78.81605
v 37.55186 -37.721844 78.52301
v 37.395325 -38.058235 78.284195
v 37.307007 -38.22432 78.41949
v 37.43707 -37.97151 78.412254
v 37.49222 -37.855694 78.437836
v 37.37315 -38.096165 78.53503
v 37.288963 -38.25571 78.63831
v 37.203693 -38.41195 78.54801
v 37.158077 -38.4939 78.7527
v 37.104145 -38.587616 78.729546
v 37.108234 -38.58192 78.84025
v 37.106174 -38.584785 78.784515
v 37.105164 -38.586197 78.757095
v 36.888416 -38.958843 79.38189
v 36.957844 -38.844265 79.28774
v 36.99831 -38.773556 79.13834
v 36.785034 -39.129154 79.696304
v 36.833706 -39.04993 79.549034
v 36.391907 -39.739445 80.810326
v 36.48071 -39.61459 80.7565
v 36.64015 -39.35661 79.99001
v 36.72965 -39.217396 79.84668
v 36.674053 -39.309002 80.15844
v 36.653385 -39.34477 80.32557
v 36.569267 -39.48289 80.69593
v 36.60834 -39.41864 80.513954
v 36.210884 -39.966064 81.2138
v 36.27706 -39.891655 81.32337
v 36.284 -39.88309 81.29647
v 36.288727 -39.877262 81.27815
v 36.318436 -39.84061 81.162994
v 36.323757 -39.833523 81.134834
v 36.32872 -39.826912 81.10857
v 36.352997 -39.79457 80.98008
v 36.335716 -39.81759 81.07153
v 32.405807 -41.111397 76.366356
v 32.52789 -41.119453 76.53338
v 32.37041 -41.11638 76.509766
v 32.397472 -41.122868 76.659584
v 32.17726 -41.10077 76.20805
v 32.320347 -41.103764 76.2066
v 32.244926 -41.10925 76.39541
v 32.219433 -41.09541 76.03326
v 32.249577 -41.08741 75.78835
v 32.290543 -41.078724 75.49892
v 32.140278 -41.06674 75.1166
v 32.14277 -41.071793 75.31786
v 32.03264 -41.05978 74.905014
v 31.975006 -41.06502 75.190094
v 31.798838 -41.053997 74.94754
v 31.624855 -41.043285 74.787735
v 31.446127 -41.03658 74.838165
v 31.593723 -41.04819 75.02527
v 31.330774 -41.034874 74.94659
v 31.277304 -41.038216 75.12031
v 31.428911 -41.042675 75.06362
v 31.399445 -41.04634 75.22256
v 31.17049 -41.03968 75.2921
v 31.020271 -41.03301 75.265884
v 30.940145 -41.034943 75.402084
v 31.07272 -41.041824 75.46221
v 30.827026 -41.019096 75.09977
v 30.72792 -41.01582 75.116196
v 30.792023 -41.01982 75.15143
v 30.749453 -41.020706 75.21425
v 30.664038 -41.02338 75.35002
v 30.80452 -41.030296 75.40531
v 30.288195 -41.01927 75.47421
v 30.4945 -41.019196 75.36864
v 30.147497 -41.02013 75.54856
v 30.168995 -41.022675 75.59292
v 30.183153 -41.02435 75.62212
v 30.002625 -41.016304 75.53479
v 30.041843 -41.020573 75.6064
v 30.062677 -41.022842 75.64444
v 29.344088 -40.983265 75.89438
v 29.307848 -40.98103 76.0424
v 29.313362 -40.98137 76.019875
v 29.319489 -40.981747 75.99485
v 29.92165 -41.01894 75.65072
v 29.460993 -40.99695 75.88519
v 29.440964 -40.993526 75.829956
v 29.427805 -40.991276 75.79366
v 29.41343 -40.98882 75.75402
v 29.41916 -40.9898 75.76982
v 29.435312 -40.991005 75.74595
v 29.45235 -40.993114 75.75758
v 29.463877 -40.99454 75.76545
v 29.478056 -40.996296 75.77513
v 29.51718 -41.00114 75.80185
v 29.509903 -40.997093 75.67258
v 29.51677 -40.99822 75.687325
v 29.749187 -41.011852 75.65678
v 29.590036 -41.00046 75.58672
v 29.615126 -41.007755 75.76064
v 29.353075 -40.9892 76.19192
v 29.283112 -40.98233 76.308136
v 29.140127 -40.96325 76.40648
v 28.733223 -40.915745 77.37183
v 28.770561 -40.92082 77.23234
v 28.706188 -40.902832 77.10791
v 28.730259 -40.90448 76.97993
v 28.753613 -40.904884 76.81691
v 28.766294 -40.908264 76.83861
v 28.789055 -40.914333 76.877556
v 28.79813 -40.913277 76.78959
v 28.794882 -40.913654 76.82106
v 28.932196 -40.940796 76.87107
v 28.96807 -40.942616 76.682976
v 28.83687 -40.939236 77.53489
v 29.085186 -40.965237 76.82539
v 29.113907 -40.965446 76.64398
v 28.794153 -40.93419 77.728264
v 28.659863 -40.905834 77.742805
v 28.637472 -40.901447 77.84121
v 28.640448 -40.90203 77.82813
v 28.644962 -40.902916 77.80829
v 28.649946 -40.903893 77.786385
v 28.530048 -40.87668 78.08964
v 28.59507 -40.890526 77.9302
v 27.690681 -40.58698 80.207306
v 27.625757 -40.529537 79.804634
v 27.692152 -40.58071 80.00061
v 28.015678 -40.71139 78.68561
v 27.92815 -40.67305 78.8106
v 27.837492 -40.627815 78.92463
v 27.788311 -40.616066 79.25988
v 27.857323 -40.65159 79.1189
v 27.69843 -40.574013 79.68079
v 27.772753 -40.61842 79.55776
v 27.847662 -40.66127 79.43518
v 28.172794 -40.782932 78.74006
v 28.265438 -40.81112 78.57104
v 28.3393 -40.843285 78.785255
v 28.263514 -40.80983 78.5407
v 28.262268 -40.809 78.52107
v 28.260548 -40.807846 78.493965
v 28.2587 -40.806606 78.46481
v 28.257765 -40.80598 78.450096
v 28.255997 -40.8048 78.42222
v 28.358274 -40.837414 78.406105
v 28.446999 -40.858795 78.24702
v 34.77101 -40.932182 79.42413
v 34.692814 -40.95677 79.26337
v 34.75745 -40.92767 79.122765
v 34.783485 -40.913208 78.968025
v 34.68576 -40.94455 78.81867
v 34.603123 -40.96874 78.66548
v 34.613953 -40.9643 78.63707
v 34.61873 -40.962337 78.62454
v 34.623573 -40.96035 78.61184
v 34.62868 -40.958256 78.59844
v 34.63634 -40.955116 78.57835
v 34.641293 -40.953087 78.56537
v 34.658543 -40.94601 78.52012
v 34.56681 -40.967625 78.35514
v 34.494087 -40.978203 78.12942
v 33.03607 -41.109592 76.38703
v 33.036877 -41.11037 76.40574
v 33.042206 -41.11552 76.52982
v 33.040413 -41.11379 76.48809
v 33.03954 -41.112946 76.46778
v 33.038246 -41.111694 76.43759
v 32.950264 -41.112587 76.40937
v 32.971035 -41.11325 76.436584
v 32.980362 -41.11355 76.4488
v 32.996235 -41.11405 76.4696
v 33.011284 -41.114532 76.48931
v 32.883038 -41.119537 76.548164
v 32.721813 -41.12065 76.545975
v 32.65151 -41.128513 76.73411
v 34.364376 -40.999435 77.74396
v 34.38417 -40.999302 77.90748
v 34.280193 -41.016182 77.65261
v 34.276558 -41.02189 77.7945
v 34.183197 -41.03287 77.535675
v 33.271862 -41.110405 76.634026
v 33.26453 -41.109287 76.596504
v 33.258057 -41.108295 76.56337
v 33.254055 -41.107685 76.54289
v 33.144043 -41.120365 76.72774
v 33.15731 -41.116432 76.6434
v 33.16155 -41.115173 76.616455
v 33.167126 -41.113518 76.580986
v 34.103935 -41.042645 77.38403
v 33.842655 -41.05937 76.72655
v 33.98508 -41.046806 76.95963
v 34.037388 -41.04743 77.20367
v 33.624184 -41.086594 76.768715
v 33.419735 -41.10378 76.719574
v 34.86205 -40.90081 79.60793
v 35.200047 -40.757275 79.93516
v 35.118633 -40.7943 79.81608
v 34.964428 -40.86243 79.80076
v 35.81743 -40.362625 80.624954
v 35.987576 -40.202248 80.98561
v 35.884262 -40.3029 80.80354
v 35.700027 -40.460335 80.60272
v 35.641376 -40.50156 80.44573
v 35.415775 -40.63849 79.97943
v 35.472275 -40.606403 80.06796
v 35.306732 -40.701805 79.97611
v 35.53936 -40.564144 80.129845
v 35.571 -40.54659 80.28571
v 35.237293 -40.739513 80.06322
v 36.06081 -40.12677 81.285706
v 35.91557 -40.272415 81.20756
v 26.68097 -39.863686 82.14735
v 26.570992 -39.762707 82.45375
v 26.622408 -39.81087 82.28738
v 26.66049 -39.868713 82.42199
v 27.616814 -40.54675 80.36905
v 27.283821 -40.301517 80.48031
v 27.205183 -40.240005 80.517334
v 27.268248 -40.29332 80.5408
v 27.214949 -40.250896 80.55617
v 27.260635 -40.28931 80.57036
v 27.23745 -40.277103 80.660416
v 27.242176 -40.262115 80.4012
v 27.251547 -40.27098 80.419
v 27.276405 -40.287678 80.370445
v 27.278074 -40.290794 80.395164
v 27.274542 -40.2842 80.34282
v 27.279367 -40.293205 80.41432
v 27.413351 -40.406593 80.5008
v 27.543028 -40.507668 80.53551
v 27.136797 -40.201893 80.90895
v 27.260561 -40.309776 80.8549
v 27.342043 -40.36418 80.67176
v 27.201157 -40.2687 81.06091
v 27.137724 -40.218506 81.24194
v 27.011065 -40.11721 81.52954
v 27.026329 -40.12971 81.50351
v 27.042118 -40.142647 81.476585
v 27.051773 -40.150555 81.46011
v 27.071466 -40.166687 81.42653
v 26.793356 -39.98271 82.158554
v 26.854492 -40.02843 82.00991
v 26.919184 -40.073326 81.86038
v 26.990047 -40.118763 81.69434
v 26.98135 -40.107094 81.67329
v 26.976786 -40.10097 81.66224
v 26.969748 -40.09153 81.6452
v 26.959093 -40.07724 81.61941
v 26.947773 -40.062057 81.592
v 27.000408 -40.113506 81.582245
v 26.996843 -40.115314 81.62083
v 26.994488 -40.116512 81.64632
v 26.992958 -40.117287 81.66284
v 27.05911 -40.17146 81.58377
v 27.051266 -40.165474 81.59633
v 27.034872 -40.152966 81.622574
v 27.019445 -40.141193 81.64728
v 27.009253 -40.133415 81.6636
v 27.062233 -40.170254 81.54403
v 27.065462 -40.169006 81.50293
v 27.067438 -40.168243 81.4778
v 25.941792 -38.32168 79.670456
v 25.936666 -38.282146 79.466
v 25.960104 -38.401848 79.98022
v 25.947128 -38.353706 79.823654
v 25.907164 -38.251923 79.7588
v 25.86995 -38.086876 79.13741
v 25.896805 -38.16667 79.27523
v 25.863659 -38.105755 79.42337
v 26.53712 -39.74383 82.77403
v 26.49496 -39.67228 82.59584
v 26.58638 -39.800987 82.65562
v 26.46519 -39.615112 82.39139
v 26.421549 -39.53853 82.20024
v 26.015833 -38.57259 80.32655
v 25.98192 -38.47452 80.16942
v 26.380022 -39.462242 82.00809
v 26.355528 -39.412224 81.847206
v 26.306904 -39.32629 81.72764
v 26.302652 -39.318054 81.71228
v 26.295916 -39.305004 81.68795
v 26.291927 -39.297276 81.67354
v 26.2848 -39.283466 81.64779
v 26.27374 -39.262043 81.60784
v 26.282118 -39.261585 81.502716
v 26.280458 -39.261677 81.52355
v 26.27733 -39.26185 81.56279
v 26.22847 -39.178764 81.56108
v 26.237675 -39.208744 81.700905
v 26.195148 -39.103176 81.44099
v 26.151194 -39.00191 81.306
v 26.147846 -38.93626 80.88753
v 26.106422 -38.835514 80.77441
v 26.116419 -38.9157 81.1884
v 26.12663 -38.91566 81.04587
v 26.042353 -38.68994 80.726974
v 26.002607 -38.58459 80.61383
v 26.006428 -38.572865 80.47563
v 25.705824 -37.564705 78.306114
v 25.61472 -37.259224 77.912476
v 25.598253 -37.20544 77.887474
v 25.594265 -37.192413 77.881424
v 25.57381 -37.125603 77.85037
v 25.644756 -37.36525 78.065796
v 25.67591 -37.468792 78.19256
v 25.514683 -36.89923 77.539
v 25.471498 -36.73989 77.48397
v 25.440165 -36.629875 77.584145
v 25.537926 -36.995907 77.73688
v 25.83174 -37.98571 79.07697
v 25.806398 -37.90063 78.912285
v 25.749813 -37.72227 78.64721
v 25.754055 -37.75232 78.804535
v 25.710167 -37.597446 78.50239
v 25.245604 -35.16024 75.706314
v 25.241522 -35.114754 75.66692
v 25.23733 -35.093735 75.72802
v 25.244978 -35.18144 75.81683
v 25.24635 -35.21147 75.88765
v 25.247189 -35.22983 75.93093
v 25.24772 -35.241505 75.95846
v 25.241154 -35.13759 75.77243
v 25.23886 -35.11127 75.74578
v 25.241837 -35.067333 75.485306
v 25.244404 -35.119236 75.58893
v 25.243448 -35.09991 75.55035
v 25.23271 -35.02616 75.63584
v 25.233423 -35.03659 75.65007
v 25.22787 -35.012863 75.75021
v 25.2346 -35.053818 75.67357
v 25.229706 -35.028557 75.7459
v 25.235537 -35.038914 75.58921
v 25.237274 -35.046745 75.56058
v 25.236599 -34.980614 75.35388
v 25.24374 -35.002464 75.16089
v 25.238138 -34.929733 74.9858
v 25.233849 -34.89652 74.90883
v 25.235456 -34.90897 74.93768
v 25.21702 -34.74556 74.84527
v 25.218773 -34.759254 74.877144
v 25.22301 -34.792343 74.95418
v 25.224607 -34.804825 74.98323
v 25.217972 -34.795094 74.62102
v 25.221804 -34.817642 74.69072
v 25.217619 -34.776722 74.704185
v 25.223137 -34.825493 74.71499
v 25.217495 -34.770325 74.73314
v 25.224348 -34.832623 74.73702
v 25.217384 -34.76452 74.759445
v 25.225634 -34.840195 74.76042
v 25.226568 -34.84569 74.77741
v 25.217266 -34.75835 74.78736
v 25.228302 -34.855896 74.80895
v 25.21718 -34.753872 74.80763
v 25.211872 -34.765476 74.3867
v 25.20391 -34.70339 74.39035
v 25.20225 -34.690437 74.39111
v 25.238405 -33.31152 74.449066
v 25.22056 -33.416058 74.54237
v 25.23632 -33.284847 74.55625
v 25.226326 -33.315205 74.68765
v 25.318905 -32.380386 75.086205
v 25.290504 -32.60166 75.07162
v 25.23295 -33.220345 74.79552
v 25.219542 -33.323097 74.82735
v 25.236387 -33.14271 74.92469
v 25.276922 -32.750782 74.97276
v 25.263416 -32.86592 74.99632
v 25.253366 -32.991688 74.917946
v 25.411434 -31.792547 75.15094
v 25.440605 -31.641846 75.10821
v 25.38005 -31.962858 75.203705
v 25.425867 -31.691837 75.25883
v 25.436628 -31.574453 75.53031
v 25.430262 -31.638353 75.4
v 25.35108 -32.127575 75.259384
v 25.338182 -32.226818 75.18334
v 25.333323 -32.251427 75.21738
v 25.33113 -32.262535 75.23274
v 25.329502 -32.270775 75.24414
v 25.324835 -32.294407 75.27683
v 25.329552 -32.284924 75.17739
v 25.327835 -32.288376 75.21359
v 25.327059 -32.289936 75.22994
v 25.2965 -32.490547 75.29645
v 25.363695 -32.022377 75.38005
v 25.411064 -31.703016 75.56763
v 25.42689 -31.590559 75.680626
v 25.39835 -31.728573 75.746796
v 25.413404 -31.619183 75.85841
v 25.30172 -32.389786 75.51641
v 25.448532 -31.45535 75.783615
v 25.46066 -31.360613 75.93159
v 25.47427 -31.27568 76.01835
v 25.428738 -31.509382 75.981476
v 25.51887 -30.96459 76.56599
v 25.508415 -31.037573 76.417984
v 25.502653 -31.08556 76.29873
v 25.487972 -31.170156 76.213005
v 25.473602 -31.255613 76.1245
v 25.47384 -31.262764 76.08667
v 25.474115 -31.271053 76.04282
v 25.639746 -30.430431 76.93668
v 25.639446 -30.422245 77.00986
v 25.639023 -30.41061 77.11387
v 25.692844 -30.212465 77.2507
v 25.69399 -30.206196 77.27584
v 25.697622 -30.186325 77.35551
v 25.704063 -30.144264 77.54992
v 25.709808 -30.095757 77.79435
v 25.674719 -30.181023 77.993965
v 25.676968 -30.175556 77.98117
v 25.658354 -30.25187 77.88899
v 25.68153 -30.164473 77.95522
v 25.664286 -30.233873 77.87808
v 25.685125 -30.155735 77.93476
v 25.670609 -30.214687 77.866455
v 25.675594 -30.199564 77.857285
v 25.691004 -30.141449 77.90132
v 25.693396 -30.13564 77.88772
v 25.687057 -30.164783 77.8362
v 25.668776 -30.301813 77.15921
v 25.641073 -30.397444 77.168144
v 25.666271 -30.308565 77.177055
v 25.641619 -30.393944 77.18258
v 25.662865 -30.31776 77.201355
v 25.642193 -30.390257 77.19778
v 25.659637 -30.326466 77.22436
v 25.642973 -30.385237 77.21847
v 25.657383 -30.332546 77.24043
v 25.643715 -30.380486 77.23807
v 25.655249 -30.338303 77.255646
v 25.650858 -30.350151 77.286964
v 25.645727 -30.367554 77.291374
v 25.646685 -30.361408 77.31671
v 25.66283 -30.285824 77.49832
v 25.613289 -30.565096 76.68138
v 25.591236 -30.664534 76.59116
v 25.558256 -30.799835 76.57328
v 25.525427 -30.906359 76.73555
v 25.56794 -30.727879 76.76764
v 25.604654 -30.569862 76.865005
v 25.60203 -30.553436 77.05336
v 25.240217 -35.20505 76.073135
v 25.238743 -35.22484 76.1831
v 25.243986 -35.305073 76.28685
v 25.263182 -35.460903 76.27103
v 25.401247 -36.39221 76.75916
v 25.37783 -36.30249 76.93769
v 25.387182 -36.3137 76.61051
v 25.387459 -36.307602 76.54577
v 25.38757 -36.305183 76.52011
v 25.387638 -36.303684 76.5042
v 25.387709 -36.30213 76.48774
v 25.387796 -36.300175 76.46696
v 25.387957 -36.296665 76.42971
v 25.28802 -35.65699 76.28894
v 25.355742 -36.132 76.46341
v 25.341417 -36.033916 76.359726
v 25.318386 -35.875484 76.30152
v 25.395245 -36.402336 77.132484
v 25.367874 -36.275517 77.07952
v 25.35478 -36.20425 77.01675
v 25.350763 -36.19831 77.114845
v 25.384367 -36.37511 77.31824
v 25.403908 -36.47426 77.481186
v 25.813126 -29.81463 77.551476
v 25.85013 -29.731834 77.373535
v 25.883724 -29.660223 77.20999
v 25.920738 -29.609674 76.865906
v 25.922647 -29.578115 77.066734
v 25.986372 -29.462921 76.75946
v 26.021877 -29.402401 76.584564
v 26.11075 -29.276701 76.04179
v 26.104568 -29.270931 76.18183
v 26.103807 -29.270222 76.19907
v 26.057339 -29.349476 76.36721
v 26.16558 -29.155533 76.11651
v 26.19838 -29.118372 75.906395
v 26.253618 -29.116375 74.87148
v 26.30777 -29.029346 74.67399
v 26.349268 -28.967083 74.48596
v 26.31633 -29.025352 74.43892
v 26.325567 -29.00901 74.45211
v 26.23598 -29.074846 75.67959
v 26.283382 -28.971582 75.81669
v 26.184961 -29.191387 75.52383
v 26.239191 -29.104332 75.32981
v 26.27567 -29.050543 75.168015
v 26.304256 -29.013151 74.99629
v 25.774887 -29.902798 77.737854
v 25.747671 -29.962065 77.90294
v 25.711485 -30.059855 78.00517
v 34.75234 -27.697998 74.44087
v 34.705647 -27.684471 74.42017
v 34.648613 -27.667137 74.5408
v 34.67753 -27.676323 74.4077
v 34.658684 -27.670864 74.399345
v 34.602715 -27.654648 74.374535
v 34.89421 -27.748863 74.5439
v 34.990025 -27.79171 74.82342
v 34.90725 -27.755049 74.71213
v 34.979168 -27.789213 74.96623
v 35.094746 -27.854385 75.35372
v 35.06982 -27.838436 75.135124
v 35.066227 -27.834713 75.07694
v 35.045895 -27.825445 75.09055
v 35.039894 -27.822186 75.07937
v 35.0653 -27.833754 75.06194
v 35.03218 -27.817999 75.065
v 35.064346 -27.832767 75.046524
v 35.024246 -27.81369 75.05022
v 35.062973 -27.831345 75.024284
v 35.012505 -27.807314 75.028336
v 35.06205 -27.83039 75.00938
v 35.061207 -27.829517 74.99573
v 35.00479 -27.803127 75.01397
v 35.06005 -27.828318 74.976974
v 34.99812 -27.799505 75.00154
v 34.988476 -27.794268 74.983574
v 35.058933 -27.82716 74.95888
v 35.123844 -27.863165 74.98896
v 35.118298 -27.860626 75.00397
v 35.11255 -27.857996 75.019516
v 35.103794 -27.853989 75.043205
v 35.09698 -27.850868 75.061646
v 35.09225 -27.848703 75.07444
v 35.087654 -27.8466 75.08687
v 35.090572 -27.851715 75.31713
v 35.087437 -27.849709 75.28963
v 35.084488 -27.847822 75.26377
v 35.08118 -27.845705 75.23476
v 35.077305 -27.843225 75.200775
v 35.07511 -27.841822 75.181526
v 35.07356 -27.84083 75.16792
v 35.047684 -27.831982 75.51695
v 34.514336 -27.634184 74.517525
v 35.843033 -28.62547 77.590225
v 35.8334 -28.603756 77.45903
v 35.83563 -28.608782 77.489395
v 35.839825 -28.618238 77.54653
v 35.838215 -28.614613 77.52463
v 35.836617 -28.611006 77.502846
v 35.87837 -28.666039 77.476776
v 35.873653 -28.660627 77.49191
v 35.86602 -28.651863 77.51642
v 35.858345 -28.64305 77.54107
v 35.561405 -28.267622 77.12186
v 35.621628 -28.34118 77.32016
v 35.67426 -28.40908 77.49348
v 35.736473 -28.493322 77.67379
v 35.32146 -28.033457 76.89744
v 35.38092 -28.086784 77.01867
v 35.44571 -28.151379 77.1599
v 36.291702 -29.4481 79.377716
v 36.374596 -29.588829 79.395515
v 36.327038 -29.52019 79.51858
v 36.40488 -29.661001 79.618484
v 35.81656 -28.599428 77.7584
v 35.83542 -28.631123 77.88262
v 35.88376 -28.701117 77.94773
v 35.91727 -28.757936 78.09546
v 35.968945 -28.836136 78.16034
v 35.942783 -28.805511 78.25886
v 36.01964 -28.916906 78.22698
v 35.989315 -28.868591 78.18712
v 35.999943 -28.88552 78.20109
v 36.011433 -28.900734 78.173904
v 36.007008 -28.89201 78.14528
v 36.064632 -28.999365 78.40637
v 36.246513 -29.36043 79.24276
v 36.236633 -29.332361 79.11987
v 36.22513 -29.314796 79.13426
v 36.208916 -29.290043 79.154526
v 36.207516 -29.276106 79.02788
v 36.19855 -29.263428 79.05026
v 36.219322 -29.292797 78.99841
v 36.20561 -29.281553 79.12127
v 36.10734 -29.078274 78.567154
v 36.127647 -29.119764 78.6936
v 36.156246 -29.173458 78.7962
v 36.16257 -29.181871 78.7731
v 36.17024 -29.192066 78.74511
v 36.17475 -29.198067 78.72863
v 36.183804 -29.210108 78.69557
v 36.18989 -29.218204 78.67333
v 36.142838 -29.148285 78.7481
v 36.17832 -29.219908 78.928444
v 36.17073 -29.203934 78.882965
v 36.167282 -29.196684 78.86233
v 36.191055 -29.2473 79.00512
v 36.187653 -29.239979 78.98463
v 36.714596 -30.27679 80.303505
v 36.618763 -30.11658 80.5119
v 36.66404 -30.191942 80.4105
v 36.78901 -30.43014 80.40341
v 36.861774 -30.58811 80.53219
v 36.9425 -30.785883 80.82565
v 36.908127 -30.702309 80.70944
v 36.518192 -29.915766 80.28983
v 36.549595 -29.985197 80.45284
v 36.47806 -29.832182 80.130135
v 36.35945 -29.598734 79.78491
v 36.427395 -29.732798 79.992165
v 36.380947 -29.645336 79.901054
v 36.37256 -29.627153 79.85574
v 35.27902 -28.001015 77.02385
v 35.29883 -28.013563 76.72393
v 35.221703 -27.955786 76.87069
v 35.075462 -27.848894 75.85355
v 35.071064 -27.846462 75.81725
v 35.058357 -27.839437 75.71233
v 35.041077 -27.830292 75.95998
v 35.228893 -27.957052 76.53341
v 35.194206 -27.923717 76.127655
v 35.19123 -27.92204 76.15332
v 35.18375 -27.917826 76.217865
v 35.193665 -27.927837 76.36503
v 35.187813 -27.921928 76.27818
v 35.19079 -27.924934 76.32234
v 35.191734 -27.925888 76.33637
v 35.19269 -27.926853 76.35056
v 35.09649 -27.86455 76.28824
v 35.09266 -27.861845 76.22589
v 35.091034 -27.860699 76.19946
v 35.087204 -27.857994 76.13708
v 35.085583 -27.85685 76.110695
v 37.03632 -30.954565 80.63266
v 36.898006 -30.701878 80.87012
v 36.899162 -30.724577 81.035866
v 36.945118 -30.807861 80.959076
v 36.948654 -30.832329 81.10013
v 36.98839 -30.889137 80.90658
v 36.987663 -30.886015 80.893486
v 36.986927 -30.882837 80.88015
v 36.983585 -30.870815 80.83779
v 36.995678 -30.920517 81.03823
v 36.99201 -30.904718 80.971954
v 37.03258 -30.967669 80.806435
v 37.032322 -30.974905 80.86983
v 37.032265 -30.97645 80.88334
v 37.03199 -30.984152 80.950806
v 37.20492 -31.24161 80.007195
v 37.197 -31.220316 79.98037
v 37.19055 -31.202995 79.95855
v 37.185333 -31.18897 79.94088
v 37.179913 -31.174414 79.92254
v 37.17408 -31.158741 79.9028
v 37.2423 -31.307268 79.84781
v 37.202305 -31.200909 79.73557
v 37.234673 -31.269684 79.69311
v 37.20833 -31.216934 79.75248
v 37.235794 -31.275213 79.715866
v 37.213326 -31.230223 79.7665
v 37.236774 -31.280043 79.73575
v 37.217693 -31.24183 79.778755
v 37.23781 -31.285143 79.75674
v 37.2223 -31.25409 79.79169
v 37.239044 -31.29124 79.78184
v 37.227814 -31.268745 79.80716
v 37.2806 -31.37623 79.686386
v 37.312984 -31.436832 79.54711
v 37.34808 -31.506868 79.419044
v 37.373997 -31.553265 79.261116
v 37.445026 -31.735308 79.29787
v 37.514454 -31.92103 79.33446
v 37.106785 -31.097992 80.58353
v 37.087337 -31.077091 80.75988
v 37.158623 -31.179306 80.330444
v 37.161285 -31.2043 80.48057
v 37.19862 -31.277056 80.39361
v 37.204338 -31.267477 80.210785
v 37.16693 -31.164944 80.07612
v 37.17261 -31.18051 80.096565
v 37.19302 -31.236456 80.170044
v 37.188473 -31.223993 80.15368
v 37.1821 -31.206522 80.13073
v 37.177654 -31.194332 80.114716
v 37.204834 -31.245537 80.0381
v 37.204754 -31.249023 80.065544
v 37.204693 -31.251825 80.08759
v 37.204586 -31.256506 80.12444
v 37.204514 -31.259651 80.14919
v 37.57166 -32.068848 79.26528
v 37.557625 -32.0352 79.31044
v 37.57273 -32.076717 79.30077
v 37.56206 -32.050068 79.32722
v 37.573315 -32.080986 79.32002
v 37.566204 -32.06395 79.34288
v 37.573856 -32.084972 79.33799
v 37.57501 -32.09344 79.37616
v 37.539936 -31.99358 79.352005
v 37.551163 -32.025543 79.35973
v 37.55725 -32.042877 79.36393
v 37.631813 -32.264545 79.41034
v 37.65686 -32.323082 79.290565
v 37.65836 -32.322094 79.250984
v 37.65977 -32.321167 79.21364
v 37.660927 -32.320404 79.183105
v 37.803944 -32.747753 78.958595
v 37.820877 -32.789833 78.85989
v 37.966003 -33.324093 78.71893
v 37.932186 -33.209137 78.834175
v 37.938408 -33.23029 78.81297
v 37.949097 -33.266617 78.77655
v 37.859447 -32.930496 78.8511
v 37.90023 -33.080723 78.83008
v 37.91254 -33.155464 78.939804
v 37.79268 -32.727276 79.04956
v 37.655285 -32.35856 79.566696
v 37.683952 -32.42669 79.41178
v 37.68864 -32.41636 79.24978
v 37.70617 -32.4507 79.10697
v 37.697002 -32.432735 79.18167
v 37.69324 -32.42537 79.21231
v 37.756207 -32.605938 79.06132
v 38.001873 -33.48971 78.720314
v 38.02265 -33.54917 78.57855
v 38.041435 -33.614807 78.4527
v 38.036312 -33.596905 78.48703
v 38.04231 -33.65896 78.580574
v 38.032043 -33.58199 78.515625
v 38.0279 -33.61574 78.70079
v 38.07859 -33.707493 78.03534
v 38.11369 -33.907944 77.96743
v 38.116547 -33.913513 77.929985
v 38.11801 -33.916374 77.910774
v 38.120228 -33.9207 77.8817
v 38.121315 -33.922817 77.86746
v 38.123154 -33.956696 77.91717
v 38.119946 -33.940163 77.93421
v 38.059757 -33.67028 78.27597
v 38.121025 -34.016403 78.099594
v 38.149666 -34.217087 77.91927
v 38.11986 -34.07445 78.25189
v 38.13649 -34.157314 78.10088
v 38.16514 -34.427746 77.878914
v 38.13073 -35.544666 78.34686
v 38.13406 -35.574425 78.15724
v 38.14502 -35.444836 78.199745
v 38.14753 -35.471226 78.05606
v 38.140587 -35.562748 77.99483
v 38.142883 -35.543255 77.976944
v 38.149338 -35.462517 78.01847
v 38.145638 -35.519863 77.95548
v 38.150364 -35.457577 77.99716
v 38.1472 -35.5066 77.94331
v 38.151966 -35.449863 77.96387
v 38.149643 -35.485878 77.92431
v 38.153385 -35.44304 77.93442
v 38.151802 -35.46755 77.90749
v 38.118614 -35.73326 78.05735
v 38.052433 -36.150997 78.12617
v 38.023083 -36.231525 78.600395
v 38.047737 -36.12968 78.375916
v 38.0831 -35.956856 78.17144
v 38.099834 -35.819668 78.27695
v 38.170155 -34.61931 77.99203
v 38.175724 -34.795677 77.92142
v 38.18415 -34.835865 77.654594
v 38.17807 -35.067184 77.79348
v 38.177753 -35.056465 77.807625
v 38.177277 -35.04037 77.82886
v 38.176292 -35.00704 77.87283
v 38.180485 -35.012043 77.75174
v 38.179737 -35.01115 77.773315
v 38.17912 -35.010414 77.79117
v 38.178616 -35.00981 77.805725
v 38.164303 -35.15296 78.11479
v 38.157104 -35.339252 78.05594
v 37.955086 -36.540188 78.64607
v 37.991028 -36.387184 78.62139
v 38.00183 -36.321987 78.767555
v 37.90616 -36.716408 78.88217
v 37.9361 -36.605473 78.80466
v 37.817028 -37.007748 79.19202
v 37.8069 -37.038727 79.28798
v 37.760925 -37.17602 79.30323
v 37.800804 -37.057377 79.34574
v 37.762344 -37.172115 79.355385
v 37.796772 -37.06971 79.38394
v 37.763348 -37.169346 79.39232
v 37.765106 -37.164497 79.45703
v 37.8679 -36.844246 79.09478
v 37.878506 -36.81323 78.95957
v 37.87543 -36.822224 78.99878
v 37.87281 -36.82989 79.0322
v 37.87003 -36.838017 79.06763
v 37.87731 -36.81863 78.92227
v 37.874916 -36.829445 78.84763
v 37.898407 -36.739204 79.01962
v 37.721306 -37.289303 79.433685
v 37.741512 -37.232475 79.588715
v 37.632664 -37.52443 78.97171
v 37.679386 -37.40482 79.02782
v 37.698483 -37.350384 79.23081
v 37.67524 -37.41415 79.4224
v 37.075344 -38.64057 79.008415
v 37.583645 -37.64425 78.72991
v 37.59292 -37.620598 78.900375
v 37.58199 -37.644375 79.051125
v 37.49011 -37.856613 78.58883
v 37.508263 -37.81358 78.72504
v 37.44158 -37.95899 78.563225
v 37.455803 -37.927 78.694016
v 37.40057 -38.039528 78.710945
v 37.34092 -38.15695 78.71775
v 37.2886 -38.25596 78.83134
v 37.22047 -38.382004 78.78047
v 37.155388 -38.49979 78.92182
v 36.910133 -38.92812 79.55662
v 36.885357 -38.969185 79.62469
v 36.88042 -38.977364 79.638245
v 36.860577 -39.010246 79.69276
v 36.966854 -38.832558 79.42787
v 37.018623 -38.74349 79.299
v 37.06308 -38.665092 79.181595
v 37.039326 -38.70698 79.24433
v 37.030766 -38.722076 79.26694
v 37.0248 -38.732597 79.28269
v 36.81694 -39.081306 79.84495
v 36.88613 -38.971252 79.809685
v 36.90654 -38.93756 79.75679
v 36.944427 -38.877205 79.838005
v 36.92806 -38.90204 79.70103
v 36.3905 -39.748173 81.08772
v 36.4437 -39.672234 80.95396
v 36.533146 -39.54174 80.875
v 36.61856 -39.411633 80.81788
v 36.759758 -39.17374 80.05201
v 36.718513 -39.24177 80.22165
v 36.72331 -39.236687 80.331215
v 36.69239 -39.28802 80.464485
v 36.6567 -39.347954 80.63855
v 36.16278 -40.020435 81.735306
v 36.055573 -40.134224 81.61562
v 36.20534 -39.972073 81.48378
v 36.25246 -39.919243 81.378395
v 36.241203 -39.93186 81.40358
v 36.229275 -39.945236 81.43025
v 36.221313 -39.954163 81.44806
v 36.300957 -39.86282 81.42837
v 36.269154 -39.89916 81.4468
v 36.253906 -39.91658 81.455635
v 36.237755 -39.93504 81.465
v 36.348125 -39.804752 81.31655
v 36.34104 -39.813473 81.33334
v 36.324253 -39.83414 81.373146
v 36.313435 -39.847458 81.39879
v 36.389473 -39.75017 81.139366
v 36.38891 -39.75127 81.16785
v 36.388206 -39.75264 81.20322
v 27.766623 -40.64119 80.409805
v 32.587696 -41.136024 76.920525
v 32.506706 -41.12854 76.75757
v 32.514923 -41.125015 76.67059
v 32.467834 -41.13384 76.899086
v 32.406174 -41.12879 76.800415
[truncated: 6,674,511 more chars]
