# Supplementary material for: Gait analysis: An effective tool to mechanically monitor the bone regeneration of critical-sized defects in tissue engineering applications
Source: PLoS One. 2023 Dec 29;18(12):e0296510. doi: 10.1371/journal.pone.0296510 (PMC10756556; doi:10.1371/journal.pone.0296510)
Supplement: S2 File — Ground reaction force data from the recorded stance phases in the non-operated control sheep of the study (n = 3). (XLSX) [file pone.0296510.s003.xlsx]

## Sheet: Hoja1
Mean and standard deviation of ground reaction force (normalized by BW%) during the control sheep's stance phases (n=3)
Stance (%)	mean	std
0	0	0
1	0.6561	0.3989
2	3.2365	0.6825
3	7.923	1.487
4	15.205	0.935
5	22.8	1.4
6	29.935	1.935
7	40.025	4.175
8	46.535	4.555
9	51.4	3.92
10	53.7	3.35
11	53.815	3.535
12	53.21	3.5
13	52.925	4.065
14	54.185	3.875
15	54.905	3.845
16	55.495	3.535
17	56.285	3.065
18	57.325	2.695
19	58.45	2.64
20	58.885	2.725
21	59.09	2.65
22	59.33	2.52
23	59.78	2.45
24	60.35	2.39
25	61.01	1.96
26	61.315	1.595
27	61.52	1.26
28	61.685	1.485
29	61.72	2.02
30	61.38	2.42
31	60.53	2.57
32	58.715	3.105
33	57.185	2.925
34	55.61	2.75
35	54.075	2.565
36	52.645	2.295
37	51.365	2.015
38	49.645	1.445
39	48.07	1.25
40	45.63	1.1
41	42.065	1.085
42	37.445	1.325
43	32.095	1.785
44	23.92	3.65
45	18.78	3.25
46	13.715	2.875
47	9.0945	2.3555
48	4.864	1.96
49	2.1085	0.8125
50	0	0
51	1.14815	0.63785
52	3.214	0.79
53	8.314	1.067
54	14.54	1.06
55	21.56	3.93
56	25.42	3.56
57	29.22	3.64
58	31.64	3.24
59	33.86	2.67
60	35.215	2.245
61	36.69	2.02
62	37.42	1.95
63	37.545	1.845
64	37.495	1.595
65	37.47	1.42
66	37.44	1.56
67	37.195	1.815
68	36.52	1.82
69	35.5	1.93
70	34.71	2
71	33.595	2.305
72	32.655	2.145
73	31.685	1.955
74	30.88	1.88
75	30.25	1.85
76	30.12	1.93
77	30.38	1.93
78	31.11	1.99
79	32.21	2.1
80	34.005	1.655
81	35.23	1.44
82	36.54	0.88
83	37.785	1.235
84	38.835	1.335
85	39.815	1.435
86	40.66	1.58
87	41.27	1.74
88	41.02	1.74
89	39.965	2.195
90	37.405	2.305
91	34.235	2.895
92	29.61	2.52
93	25.55	2.48
94	20.6	1.61
95	16.56	1.54
96	11.184	2.336
97	5.8195	2.4505
98	3.4535	0.9985
99	1.0956	0.8034
100	0	0
