# Supplementary material for: Gait analysis: An effective tool to mechanically monitor the bone regeneration of critical-sized defects in tissue engineering applications
Source: PLoS One. 2023 Dec 29;18(12):e0296510. doi: 10.1371/journal.pone.0296510 (PMC10756556; doi:10.1371/journal.pone.0296510)
Supplement: S3 File — Complete set of all experimental data for all analyzed gait parameters (GRFpeak, GRFmean, t and Imp) in all animals in the study (XLSX) [file pone.0296510.s004.xlsx]

## Sheet: Hoja1
Time after surgery		OPERATED	hindlimbs			Ipsilateral	forelimbs			Contralateral	hindlimbs			Contralateral	forelimbs
Days	GRFpeak/BW	GRFmean/BW	t [s]	Imp*t/BW	GRFpeak/BW	GRFmean/BW	t [s]	Imp*t/BW	GRFpeak/BW	GRFmean/BW	t [s]	Imp*t/BW	GRFpeak/BW	GRFmean/BW	t [s]	Imp*t/BW
6	0.273049	0.251377	0.53	15.386	0.575303	0.377507	0.59	55.2923	0.427039	0.32299	0.56	43.0079	0.685221	0.418866	0.558333	64.5141
11	0.235345	0.134692	0.31	11.5753	0.640834	0.389349	0.49	42.6293	0.529578	0.350445	0.7	57.866	0.659625	0.408438	0.55	78.3971
18	0.248045	0.245531	0.528571	15.8026	0.646154	0.399694	0.5	26.4558	0.413418	0.281416	0.61	48.532	0.677876	0.418308	0.533333	77.6408
22	0.247456	0.171758	0.521429	16.3227	0.602092	0.391525	0.55	58.4965	0.465268	0.406481	0.59	40.3849	0.64778	0.41762	0.54	59.9947
30	0.255753	0.181361	0.521429	12.5007	0.640279	0.360437	0.52	48.4945	0.498349	0.376378	0.63125	56.1789	0.659379	0.43023	0.525	63.45
34	0.187547	0.127238	0.383333	16.4475	0.613881	0.44739	0.533333	43.0666	0.541836	0.36314	0.683333	59.6135	0.693688	0.469434	0.55	62.58
37	0.200584	0.15	0.39	16.52	0.6	0.45	0.58	40.58	0.51	0.4	0.65	48.52	0.68	0.45	0.56	61.84
45	0.159432	0.1298	0.42	16.54	0.59256	0.392392	0.6875	45.75	0.441136	0.371807	0.583333	49.6473	0.616286	0.420294	0.541667	63.48
51	0.196548	0.146548	0.42	14.24	0.64	0.44	0.65	43.52	0.44	0.34	0.6	47.52	0.65	0.44	0.53	61.99
52	0.204921	0.154921	0.4	17.52	0.63	0.45	0.68	47.98	0.44	0.34	0.61	44.52	0.66	0.46	0.54	60.58
55	0.206939	0.156939	0.41	16.52	0.65	0.43	0.63	45.25	0.43	0.33	0.61	46.52	0.65	0.41	0.53	58.57
65	0.237415	0.187415	0.45	18.52	0.64	0.46	0.65	50.85	0.44	0.34	0.62	42.19	0.64	0.45	0.48	59.12
68	0.23	0.18	0.44	16.75	0.66	0.38	0.56	51.47	0.45	0.35	0.6	45.32	0.65	0.46	0.47	59.52
102	0.27	0.22	0.44	20.48	0.65	0.41	0.57	52.2	0.43	0.33	0.59	44.23	0.62	0.42	0.45	57.45
115	0.325411	0.275411	0.46	21.56	0.66	0.45	0.47	50.21	0.42	0.32	0.57	29.78	0.63	0.48	0.46	55.63
166	0.35554	0.220066	0.485	25.1328	0.655912	0.424941	0.4575	52.2149	0.395704	0.315547	0.57	24.2916	0.634174	0.46	0.45	54.69
11	0.169576	0.125315	0.25	2.19018	0.615425	0.442344	0.532857	34.2093	0.54714	0.394565	0.485714	71.8054	0.670666	0.468125	0.51	80.0199
14	0.150561	0.106778	0.3	5.72119	0.57404	0.394485	0.4125	53.5523	0.531367	0.370301	0.43	45.8798	0.66508	0.442607	0.542857	68.552
21	0.17719	0.192522	0.29	11.1946	0.770568	0.472766	0.3	77.5491	0.506711	0.327224	0.433333	28.3576	0.657729	0.427504	0.475	55.31
28	0.189739	0.188417	0.272222	6.81631	0.70669	0.451622	0.37	41.8109	0.505624	0.374901	0.466667	28.8205	0.724537	0.482007	0.44	55.7091
31	0.2	0.245026	0.285	13.0086	0.724441	0.439772	0.375	45.2318	0.45	0.339954	0.466667	20.0601	0.68	0.437543	0.45	42.3013
33	0.244542	0.173883	0.294444	10.4406	0.780064	0.494229	0.366667	44.6629	0.470026	0.365146	0.49	22.2552	0.687508	0.438869	0.5	51.9349
39	0.205948	0.18	0.31	10.8444	0.758056	0.466473	0.408333	43.142	0.477241	0.325969	0.515	29.3057	0.733237	0.484777	0.45	54.9495
41	0.233475	0.223896	0.3	11.5083	0.684115	0.475	0.42	42.5242	0.456311	0.369799	0.4625	25.5956	0.676775	0.471126	0.4875	59.6079
47	0.28	0.232121	0.366667	13.2609	0.69	0.48	0.42	42.5242	0.44	0.35	0.45	22.5242	0.67	0.47	0.44	51.5242
11	0.195207	0.16457	0.435	9.92124	0.574669	0.334934	0.48	56.391	0.398374	0.266607	0.633333	30.2064	0.622076	0.419973	0.533333	51.0083
13	0.235054	0.16878	0.522222	24.0733	0.58315	0.337341	0.561111	37.6384	0.3228	0.270531	0.607143	44.7384	0.637152	0.419082	0.508333	69.9538
16	0.244727	0.161171	0.435714	13.9312	0.674366	0.401333	0.457143	37.4319	0.385898	0.219636	0.45	42.7038	0.656018	0.419629	0.5375	51.8397
26	0.140215	0.108022	0.29	4.31938	0.667118	0.415008	0.393333	40.3481	0.4	0.28	0.52	38.35	0.65	0.42	0.54	65.47
32	0.142078	0.140009	0.34	10.2479	0.607811	0.413344	0.46	47.8786	0.421865	0.310351	0.575	34.2561	0.611016	0.385567	0.55	56.7032
39	0.185261	0.15	0.35	12.32	0.62	0.42	0.5	45.35	0.41	0.32	0.53	34.67	0.63	0.4	0.53	55.75
56	0.224386	0.17	0.38	15.25	0.63	0.41	0.51	43.47	0.4	0.4	0.52	32.56	0.59	0.42	0.5	55.32
11	0.161823	0.127216	0.35	7.08613	0.576258	0.396616	0.55	77.8554	0.484561	0.35067	0.63125	57.8859	0.694632	0.457347	0.53125	85.0031
14	0.206383	0.156911	0.36875	15.0214	0.709454	0.430575	0.528571	65.4095	0.447947	0.374747	0.75	61.2438	0.757506	0.481759	0.5125	83.573
17	0.171365	0.152113	0.35	15.7824	0.627319	0.357852	0.65	66.0862	0.470929	0.362914	0.35	70.2871	0.575517	0.416977	0.483333	56.8544
21	0.200142	0.15	0.32	16.58	0.73	0.39	0.5	60.45	0.47	0.38	0.45	75.25	0.59	0.44	0.47	65.74
29	0.233622	0.162856	0.35	17.7328	0.69286	0.427934	0.475	58.197	0.493237	0.347999	0.625	76.58	0.668877	0.433994	0.5875	49.6869
33	0.154232	0.113327	0.358333	7.84316	0.632685	0.380842	0.6	54.7036	0.541118	0.370431	0.688889	80.11	0.670067	0.44442	0.705556	61.6734
35	0.119354	0.055427	0.233333	7.31708	0.776826	0.449113	0.591667	50.5648	0.61089	0.409577	0.658333	80.9424	0.793833	0.524009	0.633333	82.653
40	0.134224	0.09	0.26	9.45	0.77	0.46	0.57	57.57	0.58	0.39	0.63	75.69	0.78	0.51	0.65	74.66
42	0.175559	0.1	0.27	8.45	0.75	0.45	0.59	60.47	0.57	0.42	0.65	74.14	0.81	0.54	0.63	81.45
46	0.140221	0.11	0.28	11.49	0.77	0.48	0.54	52.23	0.59	0.41	0.6	79.45	0.7	0.5	0.71	67.85
54	0.142997	0.100678	0.2625	15.8578	0.770418	0.448255	0.5	40.1236	0.577615	0.4111	0.7	67.6184	0.729735	0.533131	0.6	60.0845
59	0.205154	0.152376	0.435714	18.1118	0.700972	0.496888	0.65	67.4451	0.49805	0.330956	0.616667	64.67	0.85226	0.519609	0.716667	77.0803
66	0.280381	0.13	0.42	19.52	0.75	0.46	0.62	62.45	0.476874	0.376909	0.533333	62.2548	0.746735	0.419829	0.608333	87.4943
70	0.174149	0.149205	0.4	18.5935	0.722426	0.484988	0.533333	64.0569	0.440911	0.397206	0.566667	61.8558	0.789501	0.510468	0.65	72.7723
76	0.184666	0.17	0.41	17.45	0.69	0.47	0.41	56.27	0.46	0.37	0.56	52.41	0.68	0.46	0.52	69.52
89	0.214897	0.16	0.37	16.55	0.71	0.46	0.51	51.46	0.45	0.35	0.55	46.58	0.69	0.44	0.5	71.45
115	0.237521	0.205782	0.45	21.92	0.631152	0.407922	0.53	42.708	0.418546	0.342098	0.6	44.8456	0.720958	0.489036	0.466667	62.1613
143	0.286104	0.23	0.49	23.45	0.65	0.43	0.5	43.52	0.43	0.33	0.58	38.32	0.68	0.5	0.49	61.55
8	0.151641	0.122945	0.475	2.78097	0.702929	0.449868	0.683333	60.3582	0.579411	0.361198	0.666667	70.9706	0.715584	0.509681	0.594444	72.1455
12	0.154789	0.12	0.32	3.65	0.71	0.44	0.66	58.45	0.6	0.38	0.58	69.2	0.72	0.52	0.58	75.75
14	0.168418	0.113551	0.388889	8.83643	0.736813	0.41643	0.65	40.3559	0.616602	0.384013	0.633333	71.58	0.728943	0.505069	0.55	80.3467
18	0.164948	0.107711	0.35	16.4332	0.736449	0.436747	0.6	68.1625	0.611282	0.371287	0.53	88.3803	0.793872	0.538048	0.55	58.5902
20	0.16433	0.112189	0.294444	9.31576	0.732651	0.429431	0.6	40.2501	0.585668	0.411649	0.6	30.3847	0.771233	0.528379	0.506667	32.8938
26	0.177068	0.140875	0.35	15.253	0.70053	0.429798	0.67	47.4886	0.465138	0.390524	0.616667	48.5615	0.689725	0.516166	0.533333	65.4295
36	0.256918	0.19	0.25	9.58	0.78	0.48	0.55	58.88	0.59	0.41	0.66	59.58	0.78	0.55	0.62	80.52
68	0.287157	0.201982	0.256	16.3697	0.757239	0.44	0.528139	53.7817	0.57	0.4	0.65	57.42	0.79	0.54	0.6	79.56
74	0.308205	0.21171	0.305	14.2289	0.678739	0.456731	0.61	53.2135	0.5074	0.31239	0.52	56.36	0.776164	0.533983	0.54	76.36
93	0.299069	0.247267	0.34	17.8831	0.714333	0.511867	0.38	55.2036	0.55	0.37	0.56	53.99	0.76	0.49	0.53	73.65
106	0.332984	0.221909	0.48125	19.9685	0.696561	0.500446	0.5875	53.1813	0.444012	0.318631	0.545455	46.1071	0.679822	0.454545	0.580976	72.8448
189	0.412787	0.270331	0.5	25.48	0.740237	0.476125	0.54	40.08	0.429189	0.317528	0.54	29.45	0.749074	0.481498	0.516667	55.47
199	0.431532	0.292536	0.588889	25.71	0.635615	0.494444	0.557255	40.15	0.453889	0.316244	0.625	29.58	0.7083	0.455509	0.55	50.17
7	0.187718	0.127822	0.291667	8.42464	0.670056	0.364348	0.53	93.506	0.387341	0.278438	0.6625	72.4965	0.701637	0.406007	0.51	90.844
13	0.196361	0.145121	0.35	9.34971	0.673193	0.479973	0.6	66.7625	0.469275	0.305508	0.633333	67.0234	0.869931	0.494746	0.566667	89.7375
18	0.176177	0.13092	0.316667	16.0641	0.780144	0.406039	0.633333	61.4325	0.429128	0.282059	0.4	64.6093	0.686705	0.428243	0.55	79.6618
27	0.187353	0.138864	0.4	12.0644	0.723949	0.412414	0.6	55.6208	0.478819	0.289655	0.6	64.2024	0.778064	0.440196	0.5	78.0698
41	0.337077	0.238899	0.525	16.4469	0.665859	0.434035	0.625	64.4691	0.388515	0.277104	0.7	72.8558	0.794337	0.460182	0.625	60.9574
45	0.331647	0.233418	0.591667	19.7274	0.662059	0.38595	0.65	48.1761	0.403228	0.267208	0.658333	62.2027	0.781556	0.443508	0.55	61.2876
48	0.324787	0.249952	0.58	20.35	0.703518	0.488394	0.55	53.3434	0.417581	0.28676	0.583333	57.8552	0.754405	0.478241	0.583333	78.5475
65	0.33	0.25	0.57	21.53	0.69	0.47	0.55	51.58	0.41	0.27	0.65	54.45	0.72	0.49	0.6	65.52
69	0.34	0.24	0.55	21.98	0.68	0.46	0.56	50.48	0.42	0.28	0.64	55.76	0.73	0.48	0.59	63.52
81	0.37	0.26	0.58	22.58	0.69	0.45	0.54	52.63	0.43	0.29	0.6	50.57	0.68	0.49	0.59	65.52
82	0.377216	0.25	0.59	22.96	0.67	0.45	0.53	48.57	0.41	0.27	0.62	47.77	0.66	0.47	0.57	58.56
87	0.375412	0.27	0.59	22.97	0.66	0.45	0.54	50.43	0.39	0.28	0.62	43.58	0.68	0.45	0.56	58.57
95	0.371978	0.26	0.56	21.54	0.65	0.44	0.53	49.45	0.4	0.31	0.58	41.75	0.66	0.44	0.55	53.14
100	0.329269	0.25	0.55	20.77	0.64	0.42	0.53	46.55	0.38	0.31	0.58	39.41	0.65	0.44	0.55	52.58
106	0.353598	0.28	0.57	21.85	0.65	0.43	0.54	46.13	0.4	0.26	0.61	39.52	0.65	0.45	0.54	53.56
118	0.33626	0.275	0.58	22.58	0.63	0.42	0.53	45	0.39441	0.28	0.58	37.15	0.642107	0.42	0.53	54.45
56	0.241346	0.17	0.32	16.52	0.75	0.49	0.61	51.76	0.59	0.41	0.66	61.58	0.8	0.55	0.62	80.52
69	0.272129	0.18	0.35	17.59	0.68	0.48	0.62	53.24	0.57	0.43	0.64	59.42	0.77	0.54	0.6	69.56
78	0.253979	0.15	0.39	20.45	0.67	0.47	0.59	53.15	0.5074	0.35239	0.55	54.36	0.766164	0.483398	0.54	62.36
142	0.339932	0.22	0.55	23.45	0.63	0.43	0.53	46.11	0.45	0.33	0.54	51.99	0.66	0.47	0.53	59.65
179	0.394717	0.27	0.61	25.56	0.635	0.44	0.54	44.54	0.414012	0.318631	0.555455	45.1071	0.649822	0.454545	0.580976	52.8448
