# Supplementary material for: Gait analysis: An effective tool to mechanically monitor the bone regeneration of critical-sized defects in tissue engineering applications
Source: PLoS One. 2023 Dec 29;18(12):e0296510. doi: 10.1371/journal.pone.0296510 (PMC10756556; doi:10.1371/journal.pone.0296510)
Supplement: S4 File — Complete set of all data asymmetries in the analyzed gait parameters (GRFpeak, GRFmean, t and Imp) calculated between the hind- and forelimbs. (XLSX) [file pone.0296510.s005.xlsx]

## Sheet: Hoja1
Time after surgery		Hindlimbs	(IH and CH)			Forelimbs	(IF vs. CF)
Days	GRFpeak/BW	GRFmean/BW	t [s]	Imp*t/BW	GRFpeak/BW	GRFmean/BW	t [s]	Imp*t/BW
6	43.9917	24.9364	5.50459	94.6055	17.4401	10.387	5.51524	15.3946
11	76.9315	88.9453	77.2277	133.323	2.88995	4.78537	11.5385	59.1074
18	50.0023	13.6197	14.3036	101.747	4.79175	4.55091	6.45161	98.3413
22	61.1211	81.1856	12.3393	84.8641	7.31081	6.44991	1.83486	2.52883
30	64.3404	69.9313	19.055	127.194	2.93931	17.6542	0.956938	26.7195
34	97.1474	96.2124	56.25	113.504	12.2069	4.80892	3.07692	36.9409
37	87.0877	90.9091	50	98.401	12.5	0.424566	3.50877	41.5153
45	93.8125	96.4926	32.5581	100.041	3.92543	6.86668	23.7288	32.4636
51	76.4914	79.5203	35.2941	107.772	1.55039	0.872232	20.339	35.0109
52	72.9014	74.7911	41.5842	87.0406	4.65116	2.1978	22.9508	23.213
55	70.0414	71.0809	39.2157	95.1777	0.259629	4.7619	17.2414	25.6598
65	59.811	57.8612	31.7757	77.9773	0.249659	2.1978	30.0885	15.0405
68	64.7059	64.1509	30.7692	92.0574	1.52672	19.0476	17.4757	14.5058
102	45.7143	40	29.1262	73.4044	4.72441	2.40964	23.5294	9.57592
115	25.3789	14.9774	21.3592	32.0218	4.65116	6.45161	2.15054	10.2419
166	10.6927	35.6526	16.1137	-3.40388	3.37004	7.92339	1.65289	4.63045
11	105.359	103.582	64.0777	188.16	8.59043	5.66315	4.38356	80.2084
14	111.685	110.473	35.6164	155.651	14.6944	11.4975	27.2897	24.5686
21	96.3653	51.8337	39.6313	86.7865	15.8004	10.0551	45.1613	33.4776
28	90.8546	66.2094	52.6316	123.491	2.49401	6.50912	17.284	28.5033
31	76.9231	32.4553	48.337	42.6472	6.3287	0.508057	18.1818	6.69587
33	63.1106	70.9657	49.8584	72.2701	12.6135	11.8657	30.7692	15.0563
39	79.4195	57.6989	49.697	91.9612	3.32849	3.8483	9.70874	24.0745
41	64.6099	49.1507	42.623	75.9341	1.07862	0.818937	14.876	33.4541
47	44.4444	40.4996	20.4082	51.7717	2.94118	2.10526	4.65116	19.1391
11	68.4546	47.3298	37.1295	101.103	7.92255	22.5295	10.5263	10.0238
13	31.4585	46.323	15.0387	60.0626	8.85061	21.6126	9.87013	60.0701
16	44.7716	30.7057	3.22581	101.607	2.75831	4.45707	16.158	32.2784
26	96.1784	88.6433	56.7901	159.508	2.59929	1.19556	31.4286	47.4813
32	99.2251	75.6471	51.3661	107.892	0.525942	6.9537	17.8218	16.8759
39	75.5094	72.3404	40.9091	95.1266	1.6	4.87805	5.82524	20.5737
56	56.2516	80.7018	31.1111	72.4116	6.55738	2.40964	1.9802	23.9903
11	99.8597	93.5178	57.3248	156.374	18.6285	14.2232	3.46821	8.77786
14	73.8357	81.946	68.1564	121.215	6.55132	11.2204	3.08748	24.3834
17	93.2795	81.8601	-4.5424e-11	126.653	8.61338	15.2613	29.4118	15.0184
21	80.5375	86.7925	33.7662	127.78	21.2121	12.0482	6.18557	8.38418
29	71.4347	72.4838	56.4103	124.791	3.52241	1.40634	21.1765	15.7765
33	111.278	106.294	63.13	164.33	5.73893	15.408	16.1702	11.978
35	134.623	152.321	95.3271	166.838	2.16552	15.393	6.80272	48.174
40	124.828	125	83.1461	155.603	1.29032	10.3093	13.1148	25.8489
42	105.811	123.077	82.6087	159.075	7.69231	18.1818	6.55738	29.566
46	123.19	115.385	72.7273	149.461	9.52381	4.08163	27.2	26.016
54	120.625	121.311	90.9091	124.013	5.42384	17.2972	18.1818	39.8388
59	83.3032	73.8956	34.3891	112.484	19.4804	4.47045	9.7561	13.3335
66	51.8963	97.4175	23.7762	104.518	0.436333	9.13152	1.89959	33.4048
70	86.7434	90.7746	34.4828	107.552	8.87271	5.11919	19.7183	12.7392
76	85.4189	74.0741	30.9278	100.086	1.45985	2.15054	23.6559	21.0669
89	70.7186	74.5098	39.1304	95.137	2.85714	4.44444	1.9802	32.5279
115	55.1849	49.7611	28.5714	68.6748	13.2839	18.0866	12.709	37.1
143	40.1886	35.7143	16.8224	48.1463	4.51128	15.0538	2.0202	34.32
8	117.029	98.4223	33.5766	184.917	1.78428	12.4669	13.913	17.7917
12	117.97	104	57.7778	179.959	1.3986	16.6667	12.9032	25.7824
14	114.184	108.714	47.8261	156.047	1.07378	19.2379	16.6667	66.2633
18	115	110.053	40.9091	137.286	7.50462	20.7841	8.69565	15.1039
20	112.357	114.333	68.323	106.14	5.13097	20.6612	16.8675	20.1146
26	89.7124	93.9592	55.1724	104.392	1.55443	18.2604	22.7147	31.7769
36	78.6573	73.3333	90.1099	144.592	0.984545	13.5922	11.9658	31.0473
68	65.9957	65.7888	86.9757	111.263	4.23478	20.4082	12.7397	38.665
74	48.8458	38.4205	52.1212	119.37	13.3926	15.5952	12.1739	35.7272
93	59.1072	39.7667	48.8889	100.474	6.19489	4.36518	32.967	28.6316
106	28.5787	35.7871	12.5069	79.1171	2.4323	9.61282	1.11669	31.2054
189	3.89604	16.0572	7.69231	14.4548	1.18667	1.12229	4.4164	32.2135
199	5.0499	7.78868	5.94966	13.9989	10.8169	8.19736	1.31052	22.1878
7	69.4271	74.1479	77.7293	158.356	4.6047	10.8157	3.84615	2.88788
13	82.0009	71.1838	57.6271	151.031	25.4987	3.03123	5.71429	29.3611
18	83.5779	73.1943	23.2558	120.35	12.7401	5.32293	14.0845	25.8399
27	87.5048	70.3778	40	136.725	7.20562	6.51679	18.1818	33.5836
41	14.1782	14.8078	28.5714	126.332	17.5974	5.84803	0.744159	5.5996
45	19.4812	13.4994	10.6667	103.687	16.5553	13.8785	16.6667	23.9559
48	24.9995	13.7162	0.573066	95.9148	6.9808	2.1007	5.88235	38.2196
65	21.6216	7.69231	13.1148	86.6544	4.25532	4.16667	8.69565	23.8087
69	21.0526	15.3846	15.1261	86.9051	7.0922	4.25532	5.21739	22.8772
81	15	10.9091	3.38983	76.5277	1.45985	8.51064	8.84956	21.8197
82	8.32898	7.69231	4.95868	70.1541	1.50376	4.34783	7.27273	18.6502
87	3.81182	3.63636	4.95868	61.9384	2.98507	0.156286	3.63636	14.9358
95	7.25985	17.5439	3.50877	63.8647	1.52672	0.485787	3.7037	7.19368
100	14.3051	21.4286	5.30973	61.9475	1.55039	4.65116	3.7037	12.1658
106	12.3147	7.40741	6.77966	57.5851	0.528586	4.54545	0.578525	14.9062
118	15.9168	1.8018	0.44	48.7862	1.90339	0.858585	0.741851	19.0045
56	83.877	82.7586	69.3878	115.391	6.45161	11.5385	1.62602	43.4835
69	70.7423	81.9672	58.5859	108.635	12.4138	11.7647	3.27869	26.5798
78	66.5689	80.571	34.0426	90.6563	13.3917	2.81064	8.84956	15.9467
142	27.8677	40	1.83486	75.6628	4.65116	8.88889	0.455296	25.6051
179	4.77161	16.5235	9.36037	55.3216	2.30728	3.25203	7.31075	17.0556
